# Supplementary material for: Genome-Wide Identification of GRAS Gene Family in Daylily (Hemerocallis citrina Baroni) and Its Expression Profiles in Development, Hormone and Biotic Stress Response
Source: Biology (Basel). 2025 Jun 26;14(7):770. doi: 10.3390/biology14070770 (PMC12292224; doi:10.3390/biology14070770)
Supplement: Supplementary file 1 [file biology-14-00770-s001.zip]

Archive with 10 entries (10 files):
- Figure S1.jpg
- Figure S2.jpg
- Table S1. List of the AtGRAS and OsGRASs used in this study.xlsx
- Table S2. List of the 78 Hemerocallis citrina Baroni GRAS genes identified in this study.xls
- Table S3. The primers information for quantitative real-time PCR .xls
- Table S4.  One-to-one orthologous relationships between Hemerocallis citrina Baroni and seven species .xls
- Table S5.  Cis-regulatory elements in the promoter region of HcGRAS genes..XLS
- Table S6. The GO enrichment analysis of the GRAS genes.xls
- Table S7. The KEGG Pathway enrichment analysis of the GRAS genes.xls
- Table S8. KaKs ratio distribution of gene pairs .xls
