# Supplementary material for: Genome-Wide Identification of GRAS Gene Family in Daylily (Hemerocallis citrina Baroni) and Its Expression Profiles in Development, Hormone and Biotic Stress Response
Source: Biology (Basel). 2025 Jun 26;14(7):770. doi: 10.3390/biology14070770 (PMC12292224; doi:10.3390/biology14070770)
Supplement: Supplementary file 1 [file biology-14-00770-s001.zip › Table S1. List of the AtGRAS and OsGRASs used in this study.xlsx]

## Sheet: GRAS gene sequences1
Table S1.List of the AtGRASs and OsGRASs used in this study
Gene	Gene ID	Protein Sequences
AtSCL31	AT1G07520.1	MESNYSGVVNGYDVSFLPTSIPDLGFGVPSSSDFDLRMDQYYHQPSIWVPDQDHHFSPPADEIDSENTLLKYVNQLLMEESLAEKQSIFYDSLALRQTEEMLQQVISDSQTQSSIPNNSITTSSSSNSGDYSNSSNSSVRIENEVLFDNKHLGDSGVVSFPGSNMLRGGEQFGQPANEILVRSMFSDAESVLQFKRGLEEASKFLPNTDQWIFNLEPEMERVVPVKVEEGWSAISKTRKNHHEREEEEDDLEEARRRSKQFAVNEEDGKLTEMFDKVLLLDGECDPQIIEDGENGSSKALVKKGRAKKKSRAVDFRTLLTLCAQSVSAGDKITADDLLRQIRKQCSPVGDASQRLAHFFANALEARLEGSTGTMIQSYYDSISSKKRTAAQILKSYSVF…
AtSCL14	AT1G07530.1	MGSYPDGFPGSMDELDFNKDFDLPPSSNQTLGLANGFYLDDLDFSSLDPPEAYPSQNNNNNNINNKAVAGDLLSSSSDDADFSDSVLKYISQVLMEEDMEEKPCMFHDALALQAAEKSLYEALGEKYPSSSSASSVDHPERLASDSPDGSCSGGAFSDYASTTTTTSSDSHWSVDGLENRPSWLHTPMPSNFVFQSTSRSNSVTGGGGGGNSAVYGSGFGDDLVSNMFKDDELAMQFKKGVEEASKFLPKSSQLFIDVDSYIPMNSGSKENGSEVFVKTEKKDETEHHHHHSYAPPPNRLTGKKSHWRDEDEDFVEERSNKQSAVYVEESELSEMFDKILVCGPGKPVCILNQNFPTESAKVVTAQSNGAKIRGKKSTSTSHSNDSKKETADLRTLLVL…
AtGAI	AT1G14920.1	MKRDHHHHHHQDKKTMMMNEEDDGNGMDELLAVLGYKVRSSEMADVAQKLEQLEVMMSNVQEDDLSQLATETVHYNPAELYTWLDSMLTDLNPPSSNAEYDLKAIPGDAILNQFAIDSASSSNQGGGGDTYTTNKRLKCSNGVVETTTATAESTRHVVLVDSQENGVRLVHALLACAEAVQKENLTVAEALVKQIGFLAVSQIGAMRKVATYFAEALARRIYRLSPSQSPIDHSLSDTLQMHFYETCPYLKFAHFTANQAILEAFQGKKRVHVIDFSMSQGLQWPALMQALALRPGGPPVFRLTGIGPPAPDNFDYLHEVGCKLAHLAEAIHVEFEYRGFVANTLADLDASMLELRPSEIESVAVNSVFELHKLLGRPGAIDKVLGVVNQIKPEIFTVV…
AtSCL1	AT1G21450.1	MVEQTVVREHIKARVMSLVRSAEPSSYRNPKLYTLNENGNNNGVSSAQIFDPDRSKNPCLTDDSYPSQSYEKYFLDSPTDEFVQHPIGSGASVSSFGSLDSFPYQSRPVLGCSMEFQLPLDSTSTSSTRLLGDYQAVSYSPSMDVVEEFDDEQMRSKIQELERALLGDEDDKMVGIDNLMEIDSEWSYQNESEQHQDSPKESSSADSNSHVSSKEVVSQATPKQILISCARALSEGKLEEALSMVNELRQIVSIQGDPSQRIAAYMVEGLAARMAASGKFIYRALKCKEPPSDERLAAMQVLFEVCPCFKFGFLAANGAILEAIKGEEEVHIIDFDINQGNQYMTLIRSIAELPGKRPRLRLTGIDDPESVQRSIGGLRIIGLRLEQLAEDNGVSFKFK…
AtSCL3	AT1G50420.1	MVAMFQEDNGTSSVASSPLQVFSTMSLNRPTLLASSSPFHCLKDLKPEERGLYLIHLLLTCANHVASGSLQNANAALEQLSHLASPDGDTMQRIAAYFTEALANRILKSWPGLYKALNATQTRTNNVSEEIHVRRLFFEMFPILKVSYLLTNRAILEAMEGEKMVHVIDLDASEPAQWLALLQAFNSRPEGPPHLRITGVHHQKEVLEQMAHRLIEEAEKLDIPFQFNPVVSRLDCLNVEQLRVKTGEALAVSSVLQLHTFLASDDDLMRKNCALRFQNNPSGVDLQRVLMMSHGSAAEARENDMSNNNGYSPSGDSASSLPLPSSGRTDSFLNAIWGLSPKVMVVTEQDSDHNGSTLMERLLESLYTYAALFDCLETKVPRTSQDRIKVEKMLFGEEI…
AtSCL5	AT1G50600.1	MRLSVFIIPLVESRQASGIINKQSTSLLIRFSLYLEASISTKSFFSKSQRISQTQSPICLSANYYQPDNLDMEATQKHMIQEGSSMFYHQPSSVKQMDLSVQTFDSYCTLESSSGTKSHPCLNNKNNSSSTTSFSSNESPISQANNNNLSRFNNHSPEENNNSPLSGSSATNTNETELSLMLKDLETAMMEPDVDNSYNNQGGFGQQHGVVSSAMYRSMEMISRGDLKGVLYECAKAVENYDLEMTDWLISQLQQMVSVSGEPVQRLGAYMLEGLVARLASSGSSIYKALRCKDPTGPELLTYMHILYEACPYFKFGYESANGAIAEAVKNESFVHIIDFQISQGGQWVSLIRALGARPGGPPNVRITGIDDPRSSFARQGGLELVGQRLGKLAEMCGV…
AtLAS	AT1G55580.1	MLTSFKSSSSSSEDATATTTENPPPLCIASSSAATSASHHLRRLLFTAANFVSQSNFTAAQNLLSILSLNSSPHGDSTERLVHLFTKALSVRINRQQQDQTAETVATWTTNEMTMSNSTVFTSSVCKEQFLFRTKNNNSDFESCYYLWLNQLTPFIRFGHLTANQAILDATETNDNGALHILDLDISQGLQWPPLMQALAERSSNPSSPPPSLRITGCGRDVTGLNRTGDRLTRFADSLGLQFQFHTLVIVEEDLAGLLLQIRLLALSAVQGETIAVNCVHFLHKIFNDDGDMIGHFLSAIKSLNSRIVTMAEREANHGDHSFLNRFSEAVDHYMAIFDSLEATLPPNSRERLTLEQRWFGKEILDVVAAEETERKQRHRRFEIWEEMMKRFGFVNVPI…
AtSCL28	AT1G63100.1	MLAGCSSSSLLSPTRRLRSEAVAATSATVSAHFPMNTQRLDLPCSSSFSRKETPSSRPLGRSISLDNSNNNNNKPIERKTKTSGCSLKQNIKLPPLATTRGNGEGFSWNNDNNNRGKSLKRLAEEDESCLSRAKRTKCENEGGFWFEHFTGQDSSSPALPFSLTCSGDDEEKVCFVPSEVISQPLPNWVDSVITELAGIGDKDVESSLPAAVKEASGGSSTSASSESRSLSHRVPEPTNGSRNPYSHRGATEERTTGNINNNNNRNDLQRDFELVNLLTGCLDAIRSRNIAAINHFIARTGDLASPRGRTPMTRLIAYYIEALALRVARMWPHIFHIAPPREFDRTVEDESGNALRFLNQVTPIPKFIHFTANEMLLRAFEGKERVHIIDFDIKQGLQW…
AtRGL1	AT1G66350.1	MKREHNHRESSAGEGGSSSMTTVIKEEAAGVDELLVVLGYKVRSSDMADVAHKLEQLEMVLGDGISNLSDETVHYNPSDLSGWVESMLSDLDPTRIQEKPDSEYDLRAIPGSAVYPRDEHVTRRSKRTRIESELSSTRSVVVLDSQETGVRLVHALLACAEAVQQNNLKLADALVKHVGLLASSQAGAMRKVATYFAEGLARRIYRIYPRDDVALSSFSDTLQIHFYESCPYLKFAHFTANQAILEVFATAEKVHVIDLGLNHGLQWPALIQALALRPNGPPDFRLTGIGYSLTDIQEVGWKLGQLASTIGVNFEFKSIALNNLSDLKPEMLDIRPGLESVAVNSVFELHRLLAHPGSIDKFLSTIKSIRPDIMTVVEQEANHNGTVFLDRFTESLHYY…
AtRGA	AT2G01570.1	MKRDHHQFQGRLSNHGTSSSSSSISKDKMMMVKKEEDGGGNMDDELLAVLGYKVRSSEMAEVALKLEQLETMMSNVQEDGLSHLATDTVHYNPSELYSWLDNMLSELNPPPLPASSNGLDPVLPSPEICGFPASDYDLKVIPGNAIYQFPAIDSSSSSNNQNKRLKSCSSPDSMVTSTSTGTQIGGVIGTTVTTTTTTTTAAGESTRSVILVDSQENGVRLVHALMACAEAIQQNNLTLAEALVKQIGCLAVSQAGAMRKVATYFAEALARRIYRLSPPQNQIDHCLSDTLQMHFYETCPYLKFAHFTANQAILEAFEGKKRVHVIDFSMNQGLQWPALMQALALREGGPPTFRLTGIGPPAPDNSDHLHEVGCKLAQLAEAIHVEFEYRGFVANSLAD…
AtSCL21	AT2G04890.1	MDNVRGSIMLQPLPEIAESIDDAICHELSMWPDDAKDLLLIVEAISRGDLKLVLVACAKAVSENNLLMARWCMGELRGMVSISGEPIQRLGAYMLEGLVARLAASGSSIYKSLQSREPESYEFLSYVYVLHEVCPYFKFGYMSANGAIAEAMKDEERIHIIDFQIGQGSQWIALIQAFAARPGGAPNIRITGVGDGSVLVTVKKRLEKLAKKFDVPFRFNAVSRPSCEVEVENLDVRDGEALGVNFAYMLHHLPDESVSMENHRDRLLRMVKSLSPKVVTLVEQECNTNTSPFLPRFLETLSYYTAMFESIDVMLPRNHKERINIEQHCMARDVVNIIACEGAERIERHELLGKWKSRFSMAGFEPYPLSSIISATIRALLRDYSNGYAIEERDGALYL…
AtSCL33a	AT2G29060.1	MGSYSAGFPGSLDWFDFPGLGNGSYLNDQPLLDIGSVPPPLDPYPQQNLASADADFSDSVLKYISQVLMEEDMEDKPCMFHDALSLQAAEKSLYEALGEKYPVDDSDQPLTTTTSLAQLVSSPGGSSYASSTTTTSSDSQWSFDCLENNRPSSWLQTPIPSNFIFQSTSTRASSGNAVFGSSFSGDLVSNMFNDTDLALQFKKGMEEASKFLPKSSQLVIDNSVPNRLTGKKSHWREEEHLTEERSKKQSAIYVDETDELTDMFDNILIFGEAKEQPVCILNESFPKEPAKASTFSKSPKGEKPEASGNSYTKETPDLRTMLVSCAQAVSINDRRTADELLSRIRQHSSSYGDGTERLAHYFANSLEARLAGIGTQVYTALSSKKTSTSDMLKAYQTYI…
AtSCL33b	AT2G29065.1	MDPNFSESLNGFEYFDGNPNLLTDPMEDQYPPPSDTLLKYVSEILMEESNGDYKQSMFYDSLALRKTEEMLQQVITDSQNQSFSPADSLITNSWDASGSIDESAYSADPQPVNEIMVKSMFSDAESALQFKKGVEEASKFLPNSDQWVINLDIERSERRDSVKEEMGLDQLRVKKNHERDFEEVRSSKQFASNVEDSKVTDMFDKVLLLDGECDPQTLLDSEIQAIRSSKNIGEKGKKKKKKKSQVVDFRTLLTHCAQAISTGDKTTALEFLLQIRQQSSPLGDAGQRLAHCFANALEARLQGSTGPMIQTYYNALTSSLKDTAADTIRAYRVYLSSSPFVTLMYFFSIWMILDVAKDAPVLHIVDFGILYGFQWPMFIQSISDRKDVPRKLRITGIEL…
AtSCL9	AT2G37650.1	MITEPSLTGISGMVNRNRLSGLPDQPSSHSFTPVTLYDGFNYNLSSDHINTVVAAPENSVFIREEEEEEDPADDFDFSDAVLGYISQMLNEEDMDDKVCMLQESLDLEAAERSLYEAIGKKYPPSPERNLAFAERNSENLDRVVPGNYTGGDCIGFGNGGIKPLSSGFTLDFRNPQSCSSILSVPQSNGLITIYGDGIDESSKNNRENHQSVWLFRREIEEANRFNPEENELIVNFREENCVSKARKNSSRDEICVEEERSSKLPAVFGEDILRSDVVDKILVHVPGGESMKEFNALRDVLKKGVEKKKASDAQGGKRRARGRGRGRGRGGGGGQNGKKEVVDLRSLLIHCAQAVAADDRRCAGQLLKQIRLHSTPFGDGNQRLAHCFANGLEARLAGT…
AtHAM1	AT2G45160.1	MPLSFERFQGEGVFGLSSSSFYSDSQKIWSNQDKTEAKQEDLGYVVGGFLPEPTSVLDALRSPSPLASYSSTTTTLSSSHGGGGTTVTNTTVTAGDDNNNNKCSQMGLDDLDGVLSASSPGQEQSILRLIMDPGSAFGVFDPGFGFGSGSGPVSAPVSDNSNLLCNFPFQEITNPAEALINPSNHCLFYNPPLSPPAKRFNSGSLHQPVFPLSDPDPGHDPVRRQHQFQFPFYHNNQQQQFPSSSSSTAVAMVPVPSPGMAGDDQSVIIEQLFNAAELIGTTGNNNGDHTVLAQGILARLNHHLNTSSNHKSPFQRAASHIAEALLSLIHNESSPPLITPENLILRIAAYRSFSETSPFLQFVNFTANQSILESCNESGFDRIHIIDFDVGYGGQWSSL…
AtRGL2	AT3G03450.1	MKRGYGETWDPPPKPLPASRSGEGPSMADKKKADDDNNNSNMDDELLAVLGYKVRSSEMAEVAQKLEQLEMVLSNDDVGSTVLNDSVHYNPSDLSNWVESMLSELNNPASSDLDTTRSCVDRSEYDLRAIPGLSAFPKEEEVFDEEASSKRIRLGSWCESSDESTRSVVLVDSQETGVRLVHALVACAEAIHQENLNLADALVKRVGTLAGSQAGAMGKVATYFAQALARRIYRDYTAETDVCAAVNPSFEEVLEMHFYESCPYLKFAHFTANQAILEAVTTARRVHVIDLGLNQGMQWPALMQALALRPGGPPSFRLTGIGPPQTENSDSLQQLGWKLAQFAQNMGVEFEFKGLAAESLSDLEPEMFETRPESETLVVNSVFELHRLLARSGSIEKLL…
AtSCL29	AT3G13840.1	MLLEETEPPNQTLDHVLSWLEDSVSLSPLPGFDDSYLLHEFDGSQTWEWDQTQDPEHGFIQSYSQDLSAAYVGCEATNLEVVTEAPSIDLDLPPEIQQPNDQSRKRSHDGFLEAQQVKKSARSKRKAIKSSEKSSKDGNKEGRWAEKLLNPCALAITASNSSRVQHYLCVLSELASSSGDANRRLAAFGLRALQHHLSSSSVSSSFWPVFTFASAEVKMFQKTLLKFYEVSPWFALPNNMANSAILQILAQDPKDKKDLHIIDIGVSHGMQWPTLLEALSCRLEGPPPRVRITVISDLTADIPFSVGPPGYNYGSQLLGFARSLKINLQISVLDKLQLIDTSPHENLIVCAQFRLHHLKHSINDERGETLKAVRSLRPKGVVLCENNGECSSSADFAAG…
AtSCL30	AT3G46600.1	MDAILPVPVDGFRFDTGSGSCCKPRNNLESGTTNRFTCFNESESQSNPSPTESKVCSDYLPVFKYINDMLMEEDLEGQSCMLEDSLALQAAERSFFEVLQDQTPISGDLEDGSLGNFSSITSLHQPEVSEESTRRYRHRDDDEDDDLESGRKSKLPAISTVDELAEKFEEVLLVCQKNDQGEATEKKTRHVKGSSNRYKQQKSDQPVDMRNLLMQCAQAVASFDQRRAFEKLKEIREHSSRHGDATQRLGYHFAEALEARITGTMTTPISATSSRTSMVDILKAYKGFVQACPTLIMCYFTANRTINELASKATTLHIIDFGILYGFQWPCLIQALSKRDIGPPLLRVTGIELPQSGFRPSERVEETGRRLKRFCDKFNVPFEYSFIAKNWENITLDDL…
AtSCL32	AT3G49950.1	MTKTRILNPTRFPSPKPLRGCGDANFMEQLLLHCATAIDSNDAALTHQILWVLNNIAPPDGDSTQRLTSAFLRALLSRAVSKTPTLSSTISFLPQADELHRFSVVELAAFVDLTPWHRFGFIAANAAILTAVEGYSTVHIVDLSLTHCMQIPTLIDAMASRLNKPPPLLKLTVVSSSDHFPPFINISYEELGSKLVNFATTRNITMEFTIVPSTYSDGFSSLLQQLRIYPSSFNEALVVNCHMMLRYIPEEPLTSSSSSLRTVFLKQLRSLNPRIVTLIEEDVDLTSENLVNRLKSAFNYFWIPFDTTDTFMSEQRRWYEAEISWKIENVVAKEGAERVERTETKRRWIERMREAEFGGVRVKEDAVADVKAMLEEHAVGWGMKKEDDDESLVLTWKGH…
AtSCL7	AT3G50650.1	MAYMCTDSGNLMAIAQQLIKQKQQQQSQHQQQEEQEQEPNPWPNPSFGFTLPGSGFSDPFQVTNDPGFHFPHLEHHQNAAVASEEFDSDEWMESLINGGDASQTNPDFPIYGHDPFVSFPSRLSAPSYLNRVNKDDSASQQLPPPPASTAIWSPSPPSPQHPPPPPPQPDFDLNQPIFKAIHDYARKPETKPDTLIRIKESVSESGDPIQRVGYYFAEALSHKETESPSSSSSSSLEDFILSYKTLNDACPYSKFAHLTANQAILEATNQSNNIHIVDFGIFQGIQWSALLQALATRSSGKPTRIRISGIPAPSLGDSPGPSLIATGNRLRDFAAILDLNFEFYPVLTPIQLLNGSSFRVDPDEVLVVNFMLELYKLLDETATTVGTALRLARSLNPRI…
AtSCR	AT3G54220.1	MAESGDFNGGQPPPHSPLRTTSSGSSSSNNRGPPPPPPPPLVMVRKRLASEMSSNPDYNNSSRPPRRVSHLLDSNYNTVTPQQPPSLTAAATVSSQPNPPLSVCGFSGLPVFPSDRGGRNVMMSVQPMDQDSSSSSASPTVWVDAIIRDLIHSSTSVSIPQLIQNVRDIIFPCNPNLGALLEYRLRSLMLLDPSSSSDPSPQTFEPLYQISNNPSPPQQQQQHQQQQQQHKPPPPPIQQQERENSSTDAPPQPETVTATVPAVQTNTAEALRERKEEIKRQKQDEEGLHLLTLLLQCAEAVSADNLEEANKLLLEISQLSTPYGTSAQRVAAYFSEAMSARLLNSCLGIYAALPSRWMPQTHSLKMVSAFQVFNGISPLVKFSHFTANQAIQEAFEKED…
AtHAM2	AT3G60630.1	MPLPFEQFQGKGVLGFLDSSSSPGYKIWANPEKLHGRVEEDLCFVVNNGGFSEPTSVLDSVRSPSPFVSSSTTTLSSSHGGPSGGGAAAATFSGADGKCDQMGFEDLDGVLSGGSPGQEQSIFRLIMAGDVVDPGSEFVGFDIGSGSDPVIDNPNPLFGYGFPFQNAPEEEKFQISINPNPGFFSDPPSSPPAKRLNSGQPGSQHLQWVFPFSDPGHESHDPFLTPPKIAGEDQNDQDQSAVIIDQLFSAAAELTTNGGDNNPVLAQGILARLNHNLNNNNDDTNNNPKPPFHRAASYITEALHSLLQDSSLSPPSLSPPQNLIFRIAAYRAFSETSPFLQFVNFTANQTILESFEGFDRIHIVDFDIGYGGQWASLIQELAGKRNRSSSAPSLKITAF…
AtHAM3	AT4G00150.1	MPLPFEEFQGKGISCFSSFSSSFPQPPSSPLLSHRKARGGEEEEEEVPAAEPTSVLDSLISPTSSSTVSSSHGGNSAVGGGGDATTDEQCGAIGLGDWEEQVPHDHEQSILGLIMGDSTDPSLELNSILQTSPTFHDSDYSSPGFGVVDTGFGLDHHSVPPSHVSGLLINQSQTHYTQNPAAIFYGHHHHTPPPAKRLNPGPVGITEQLVKAAEVIESDTCLAQGILARLNQQLSSPVGKPLERAAFYFKEALNNLLHNVSQTLNPYSLIFKIAAYKSFSEISPVLQFANFTSNQALLESFHGFHRLHIIDFDIGYGGQWASLMQELVLRDNAAPLSLKITVFASPANHDQLELGFTQDNLKHFASEINISLDIQVLSLDLLGSISWPNSSEKEAVAVN…
AtSCL26	AT4G08250.1	MNYPYEDFLDLFFSTHTDPLATAASTSSNGYSLNDLDIDWDCDFRDVIESIMGDEGAMMEPESEAVPMLHDQEGLCNSASTGLSVADGVSFGEPKTDESKGLRLVHLLVAAADASTGANKSRELTRVILARLKDLVSPGDRTNMERLAAHFTNGLSKLLERDSVLCPQQHRDDVYDQADVISAFELLQNMSPYVNFGYLTATQAILEAVKYERRIHIVDYDINEGVQWASLMQALVSRNTGPSAQHLRITALSRATNGKKSVAAVQETGRRLTAFADSIGQPFSYQHCKLDTNAFSTSSLKLVRGEAVVINCMLHLPRFSHQTPSSVISFLSEAKTLNPKLVTLVHEEVGLMGNQGFLYRFMDLLHQFSAIFDSLEAGLSIANPARGFVERVFIGPWVA…
AtSCL13	AT4G17230.1	MQTSQKHHSAAGLHMLYPQVYCSPQFQAKDNKGFSDIPSKENFFTLESSTASGSLPSYDSPSVSITSGRSPFSPQGSQSCISDLHHSPDNVYGSPLSGVSSLAYDEAGVKSKIRELEVSLLSGDTKVEEFSGFSPAAGKSWNWDELLALTPQLDLKEVLVEAARAVADGDFATAYGFLDVLEQMVSVSGSPIQRLGTYMAEGLRARLEGSGSNIYKSLKCNEPTGRELMSYMSVLYEICPYWKFAYTTANVEILEAIAGETRVHIIDFQIAQGSQYMFLIQELAKRPGGPPLLRVTGVDDSQSTYARGGGLSLVGERLATLAQSCGVPFEFHDAIMSGCKVQREHLGLEPGFAVVVNFPYVLHHMPDESVSVENHRDRLLHLIKSLSPKLVTLVEQESN…
AtSCL15	AT4G36710.1	MKIPASSPQDTTNNNNNTNSTDSNHLSMDEHVMRSMDWDSIMKELELDDDSAPNSLKTGFTTTTTDSTILPLYAVDSNLPGFPDQIQPSDFESSSDVYPGQNQTTGYGFNSLDSVDNGGFDFIEDLIRVVDCVESDELQLAQVVLSRLNQRLRSPAGRPLQRAAFYFKEALGSFLTGSNRNPIRLSSWSEIVQRIRAIKEYSGISPIPLFSHFTANQAILDSLSSQSSSPFVHVVDFEIGFGGQYASLMREITEKSVSGGFLRVTAVVAEECAVETRLVKENLTQFAAEMKIRFQIEFVLMKTFEMLSFKAIRFVEGERTVVLISPAIFRRLSGITDFVNNLRRVSPKVVVFVDSEGWTEIAGSGSFRREFVSALEFYTMVLESLDAAAPPGDLVKKIV…
AtSHR	AT4G37650.1	MDTLFRLVSLQQQQQSDSIITNQSSLSRTSTTTTGSPQTAYHYNFPQNDVVEECFNFFMDEEDLSSSSSHHNHHNHNNPNTYYSPFTTPTQYHPATSSTPSSTAAAAALASPYSSSGHHNDPSAFSIPQTPPSFDFSANAKWADSVLLEAARAFSDKDTARAQQILWTLNELSSPYGDTEQKLASYFLQALFNRMTGSGERCYRTMVTAAATEKTCSFESTRKTVLKFQEVSPWATFGHVAANGAILEAVDGEAKIHIVDISSTFCTQWPTLLEALATRSDDTPHLRLTTVVVANKFVNDQTASHRMMKEIGNRMEKFARLMGVPFKFNIIHHVGDLSEFDLNELDVKPDEVLAINCVGAMHGIASRGSPRDAVISSFRRLRPRIVTVVEEEADLVGEE…
AtRGL3	AT5G17490.1	MKRSHQETSVEEEAPSMVEKLENGCGGGGDDNMDEFLAVLGYKVRSSDMADVAQKLEQLEMVLSNDIASSSNAFNDTVHYNPSDLSGWAQSMLSDLNYYPDLDPNRICDLRPITDDDECCSSNSNSNKRIRLGPWCDSVTSESTRSVVLIEETGVRLVQALVACAEAVQLENLSLADALVKRVGLLAASQAGAMGKVATYFAEALARRIYRIHPSAAAIDPSFEEILQMNFYDSCPYLKFAHFTANQAILEAVTTSRVVHVIDLGLNQGMQWPALMQALALRPGGPPSFRLTGVGNPSNREGIQELGWKLAQLAQAIGVEFKFNGLTTERLSDLEPDMFETRTESETLVVNSVFELHPVLSQPGSIEKLLATVKAVKPGLVTVVEQEANHNGDVFLDRF…
AtSCL23	AT5G41920.1	MTTKRIDRDLPSSDDPSSAKRRIEFPEETLENDGAAAIKLLSLLLQCAEYVATDHLREASTLLSEISEICSPFGSSPERVVAYFAQALQTRVISSYLSGACSPLSEKPLTVVQSQKIFSALQTYNSVSPLIKFSHFTANQAIFQALDGEDSVHIIDLDVMQGLQWPALFHILASRPRKLRSIRITGFGSSSDLLASTGRRLADFASSLNLPFEFHPIEGIIGNLIDPSQLATRQGEAVVVHWMQHRLYDVTGNNLETLEILRRLKPNLITVVEQELSYDDGGSFLGRFVEALHYYSALFDALGDGLGEESGERFTVEQIVLGTEIRNIVAHGGGRRKRMKWKEELSRVGFRPVSLRGNPATQAGLLLGMLPWNGYTLVEENGTLRLGWKDLSLLTASAW…
AtPAT1	AT5G48150.1	MYKQPRQELEAYYFEPNSVEKLRYLPVNNSRKRFCTLEPFPDSPPYNALSTATYDDTCGSCVTDELNDFKHKIREIETVMMGPDSLDLLVDCTDSFDSTASQEINGWRSTLEAISRRDLRADLVSCAKAMSENDLMMAHSMMEKLRQMVSVSGEPIQRLGAYLLEGLVAQLASSGSSIYKALNRCPEPASTELLSYMHILYEVCPYFKFGYMSANGAIAEAMKEENRVHIIDFQIGQGSQWVTLIQAFAARPGGPPRIRITGIDDMTSAYARGGGLSIVGNRLAKLAKQFNVPFEFNSVSVSVSEVKPKNLGVRPGEALAVNFAFVLHHMPDESVSTENHRDRLLRMVKSLSPKVVTLVEQESNTNTAAFFPRFMETMNYYAAMFESIDVTLPRDHKQR…
AtSCL8	AT5G52510.1	MESGFSGGGGGSDFYGGGGGRSIPGGPGTVINVGNNNPQTTYRNQIPGIFFDQIGNRVAGGNGFSGKRTLADFQAAQQHQQQQQQQPFYSQAALNAFLSRSVKPRNYQNFQSPSPMIDLTSVNDMSLFGGSGSSQRYGLPVPRSQTQQQQSDYGLFGGIRMGIGSGINNYPTLTGVPCIEPVQNRVHESENMLNSLRELEKQLLDDDDESGGDDDVSVITNSNSDWIQNLVTPNPNPNPVLSFSPSSSSSSSSPSTASTTTSVCSRQTVMEIATAIAEGKTEIATEILARVSQTPNLERNSEEKLVDFMVAALRSRIASPVTELYGKEHLISTQLLYELSPCFKLGFEAANLAILDAADNNDGGMMIPHVIDFDIGEGGQYVNLLRTLSTRRNGKSQSQ…
AtSCL11	AT5G59450.1	MDALLQVSVDGFRFENGSGSCCKPRNNLESGNNLFPDFHESQNQSSPNDSPPTVCLDNSPVLKYINDMLMDEEDFVGISRDDLALQAAERSFYEIIQQQSPESDQNTSSSSDQNSGDQDFCFPSTTTDSSALVSSGESQRKYRHRNDEEDDLENNRRNKQPAIFVSEMEELAVKLEHVLLVCKTNQEEEEERTVITKQSTPNRAGRAKGSSNKSKTHKTNTVDLRSLLTQCAQAVASFDQRRATDKLKEIRAHSSSNGDGTQRLAFYFAEALEARITGNISPPVSNPFPSSTTSMVDILKAYKLFVHTCPIYVTDYFAANKSIYELAMKATKLHIVDFGVLYGFQWPCLLRALSKRPGGPPMLRVTGIELPQAGFRPSDRVEETGRRLKRFCDQFNVPF…
AtSCL4	AT5G66770.1	MAYMCTDSGNLMAIAQQVIKQKQQQEQQQQQHHQDHQIFGINPLSLNPWPNTSLGFGLSGSAFPDPFQVTGGGDSNDPGFPFPNLDHHHATTTGGGFRLSDFGGGTGGGEFESDEWMETLISGGDSVADGPDCDTWHDNPDYVIYGPDPFDTYPSRLSVQPSDLNRVIDTSSPLPPPTLWPPSSPLSIPPLTHESPTKEDPETNDSEDDDFDLEPPLLKAIYDCARISDSDPNEASKTLLQIRESVSELGDPTERVAFYFTEALSNRLSPNSPATSSSSSSTEDLILSYKTLNDACPYSKFAHLTANQAILEATEKSNKIHIVDFGIVQGIQWPALLQALATRTSGKPTQIRVSGIPAPSLGESPEPSLIATGNRLRDFAKVLDLNFDFIPILTPIHLL…
OsSLRL1	LOC_Os01g45860.1	MAMDTFPFQWPMDPAASSGLDAGFLPPPAAVAPDDGVGYYDPPAGADVDAAALPEFAAAFPPCAPDAAAAVLAMRREEEEVAGIRLVHLLMSCAGAIEAGDHALASAQLADSHAALAAVSAASGIGRVAVHFTTALSRRLFPSPVAPPTTDAEHAFLYHHFYEACPYLKFAHFTANQAILEAFHGCDHVHVIDFSLMQGLQWPALIQALALRPGGPPFLRITGIGPPSPTGRDELRDVGLRLADLARSVRVRFSFRGVAANSLDEVRPWMLQIAPGEAVAFNSVLQLHRLLGDPADQAPIDAVLDCVASVRPKIFTVIEQEADHNKTGFLDRFTEALFYYSAVFDSLDAASASGGAGNAMAEAYLQREICDIVCGEGAARRERHEPLSRWRDRLTRAGL…
OsGRAS2	LOC_Os01g62460.1	MVMDAGVHDVCTMLPGSKRDAHLPLPIYPQIAAANGFATAEEFDPLLFLSPDAVCGGGGGDYLNIVSAQPISAASTNGASPPRDVSVSASAASSAAAQHDDSEAFSDIVLGYINRMLMAEDIDEKFEHYPVNADDLLAAEKPFLEILADQSPYSGGSSVESPDGSSAANSCNSLSPCNCSSSSDGLGAVPQTPVLEFPTAAFSQTPQLYGDLIPTGGMVESGGAWPYDPTEFYQLQTKPVRENLPSQSSSFASSNGSSVTFSEGFESLLSPAGVLPDVSLNDFVVQNQQALQFRRGFQEASKFLPDESKLVIDVDKLYSGDEGSRFLGEVRQEKKLVKVKTETSDVESAGHRGKKHFYGDDLDAEEGRCSKHSAQGIDTDHLVRDLMDKVLLCNGETCS…
OsPH1	LOC_Os01g65900.1	MSFIRRADPSTTYADNLYIHKFGTPNSNFAARRYASDTQLFRYGPEPYNPENSFYNQQASPMPYMVTADGHSPSSADNSCSDVAKDSPLVSNVSQQNSQSISDNQSSELEVEFDEDDIRMKLQELEHALLDDSDDILYEISQAGSINDEWADPMKNVILPNSPKESESSISCAGSNNGEPRTPKQLLFDCAMALSDYNVDEAQAIITDLRQMVSIQGDPSQRIAAYLVEGLAARIVASGKGIYKALSCKEPPTLYQLSAMQILFEICPCFRFGFMAANYAILEACKGEDRVHIIDFDINQGSQYITLIQFLKNNANKPRHLRITGVDDPETVQRTVGGLKVIGQRLEKLAEDCGISFEFRAVGANIGDVTPAMLDCCPGEALVVNFAFQLHHLPDESVS…
OsGRAS4	LOC_Os01g67650.1	MGMSPEPCNSISDCSQQQSHHLTLTQQQDSTIICTNQELDYYYRFYDVDEAAFDGNEVELVSRFSKVTRMDHMISSPYQPTWSPAQAAVDVVGSSETSRVRKKRFWDVLESCKQKVEAMEAMDTPATATFRVGAGDGGGGGGGGAGGGGGGADGMRLVQLLVACAEAVACRDRAQAAALLRELQAGAPVHGTAFQRVASCFVQGLADRLPLAHPPALGPASMAFCIPPSSCAGRDGARGEALALAYELCPYLRFAHFVANACMLEAFEGESNVHVVDLGMTLGLDRGHQWRGLLDGLAARASGKPARVRVTGVGARMDTMRAIGRELEAYAEGLGMYLEFRGINRGLESLHIDDLGVDADEAVAINSVLELHSVVKESRGALNSVLQTIRKLSPRAFVL…
OsGRAS5	LOC_Os01g67670.1	MEMDKFSSSYQPSWPPAQATVDVVGSVETPARRAFQRVASFFVQELLDRRASAGAGPCEHGVLHPAVVVREAYAEGLGMYLEFRGINRGLESLHIDDLGVDADEAVAINSVLELHSVVKESRGALNSVLQTIRKLSPRAFVLVEQDAGHNAPFFLGRFMEALHYYAALFDALDAALPRYDARRARVEQFHFGAEIRNVVGCEGAARVERHERADQWRRRMSRAGFQSVPIKMAAKAREWLDENAGGDGYTVADEKVCLVLGWKGKPVIAASCWKC*
OsGRAS6	LOC_Os01g71970.1	MVQDEGSSSSVTSSPLHNFSNMPLHPAAAASPTPPWMVRELRSDERGLCLIHLLLNCAAAAAAGRLDAANAALEHIASLAAPDGDAMQRVAAAFAEALARRALRAWPGLCRALLLPRASPTPAEVAAARRHFLDLCPFLRLAGAAANQSILEAMESEKIVHVIDLGGADATQWLELLHLLAARPEGPPHLRLTSVHEHKELLTQTAMALTKEAERLDVPFQFNPVVSRLDALDVESLRVKTGEALAICSSLQLHCLLASDDDAAAVAGGDKERRSPESGLSPSTSRADAFLGALWGLSPKVMVVAEQEASHNAAGLTERFVEALNYYAALFDCLEVGAARGSVERARVERWLLGEEIKNIVACDGGERRERHERLERWARRLEGAGFGRVPLSYYALLQ…
OsGRAS7	LOC_Os02g10360.1	MLGSSPARDRGGGDDAEASEQPQPQPQPPLSPRAGGGEARGLVLACADLVHRGDLDGARRVAEAVLAAADPRGEAGDRLAHHFARALLALRGGGKGGHGGGGGGVVPSSAAYLAYIKIAPFLRFAHLTANQAILEAAAADAGGAHRRVLHIVDLDAAHGVQWPPLLQAIADRADPAVGPPPEVRLTGAGTDRDVLLRTGDRLRAFSSSLNLPFRFHPLILPCTAELAADPTAALELHPDETLAVNCVLFLHKLGGDGELAAFLRWVKSMNPAVVTIAEREGVLGGDVDDDNVPDELPRRVAAAMDYYSSVFDALEATVPPASADRLAVEQEILSREIDAAVAAPGAGGGGRARDFDAWASAARAAGLAPRPLSAFAASQARLLLRLHYPSEGYKADDDG…
OsHAM1	LOC_Os02g44360.1	MRAALFGAERSGVVDHGGGDKEELFWPAGKGGLVVVEPRSVLDCTRSPSPPYSTSTLSSSLGGGSADSTGVAAVSESSTAAAGATKWGAPGEHGGGGKEEWGGGCELPPIPGALDVGLVGGEGWDATATLGNAAGPDQSFLNWIIGAAGDLEQPGPPLPVLQQPLIDNAGFGIPAVDTMGFSLDHPLSGVASDLSSSGAHTATGGGGKASLGFGLFSPEATSLEQPPPSMLFHEGIDTKPPLLGAQPQFLLNHYQPQPPNPAAALFMPLPPFPEHNHQSPHLQPPLKRHHAIPDDLYLARNQQQSSAVAPGLAYSPPLHGPAPFQLHPSPPPIRGAMKSTAAEAAQQQLLDELAAAAKATEAGNSVGAREILARLNQQLPQLGKPFLRSASYLKEALLL…
OsHAM2	LOC_Os02g44370.1	MRAALFGAERSGVVDLGGIGGGNRGLFWPAGKGGLVVVEPRSVLDCTRSPSPRNSTSTLSSSQGGGGADSTGVAAVSESSAAAAEATKWGAPGEHGGGGGGGGGGGKEDWSSGCELPPIPGTLDVGLVGGEGWDTMLGNAAAAAAGQDQSFLNWIIGAAGDLEQPGPPLLDNAGFGIPAVDPLGFSLDHSLSGVASDLSSSGAHTATGGAGGGKASLGFGLFSPEATSLEQPPPPMLFHEGIDTKPPLLGAQPPGLLNHYHHQPPNPAATFFMPHPSFPEHNHQSPLLQPPPKRHHSMPDDIYLARNQLPPAAAAAQGLPFSPLHASVPFQLQPSPPPIRGAMKTTAAEAAQQQLLDELAAAAKATEAGNSVGAREILARLNQQLPPLGKPFLRSASYL…
OsGRAS10	LOC_Os02g45760.1	MDPAGAPWCDPRRGYGGYGVGSAALQAAARQQSQQPRSDGAGGAGVTGGVLKRSLGEMERWQQQRQVAAQQAMYLRSVRQRMDIGAVLGGAASSPAYGISGLSSGFGGISQQQPSSTMSSLTTASRTVMPGMQQRRRMMAVPTAQNQAVARAPAARPATATELVLLQELEKQLLGDDEEADAAGSGCGSGITSSDWGDTIQRLNSVTAASSPSLPLPTAVNSTALLARSPTNSSSSTASSSASSSPPISAASSRQLLSEAAAAVADGNHTAAASLLSALKLSANPRGDAEQRLVAMMVAALSSRVGTGPSQHLADLYSGEHRAACQLLQDVSPCFGLALHGANLAILDAVAGHRAIHLVDFDVSAAQHVALIKALADRRVPATSLKVTVVADPTSPFTP…
OsGRAS11	LOC_Os03g09280.2	MSMQASNRPYRYPDNSQIPYYSRSSMHVGQNGTYHVQQNHEDLYASSDDGSQNGNSKAQGLQAQYCTLDSSSGNFVYPAHSSTSSHISGSPISQQDSHSEHTSGSPASASCVTEVPGLRFTTIEEIENAMFGPEPDTVSSDCSLLTDSAFYQDNWREHLGINTGDLKQVIAACGKAVDENSWYRDLLISELRNMVSISGEPMQRLGAYMLEGLVARLSSTGHALYKSLKCKEPTSFELMSYMHLLYEICPFFKFGYMSANGAIAEAVKGENFVHIIDFQIAQGSQWATMIQALAARPGGPPYLRITGIDDSNSAHARGGGLDIVGRRLFNIAQSCGLPFEFNAVPAASHEVMLEHLDIRSGEVIVVNFAYQLHHTPDESVGIENHRDRILRMVKGLSPR…
OsNSP2	LOC_Os03g15680.1	MEVTMEDVAGDFEFSGCGSTTTTSSASSLDDGTGMCYAWGELSPVADWANFCCSDDDGGHDLHGLIESMLCDDTLVGVDDDGQAGLHHADMFRDDLYCYGNGSNPSSTTTTNPGSPVFDDPTQGCPEKGLRLLHLLMAAAEALSGPHKSRELARVILVRLKEMVSHTASANAAASNMERLAAHFTDALQGLLDGSHPVGGSGRQAAAAASHHHAGDVLTAFQMLQDMSPYMKFGHFTANQAILEAVSGDRRVHIVDYDIAEGIQWASLMQAMTSRADGVPAPHLRITAVSRSGGGGARAVQEAGRRLSAFAASIGQPFSFGQCRLDSDERFRPATVRMVKGEALVANCVLHQAAATTTIRRPTGSVASFLSGMAALGAKLVTVVEEEGEAEKDDDGDSA…
OsNSP1	LOC_Os03g29480.1	MSYHEEERHGGNGLDWFEESMSSLLAADVDLAGGGGDAGGGGYAWWWAASPAAQQDDIGSVVAQTLSPPSTAAPAAASPSIASPAASSPSDVPSSSSKKRKSPAHRAPGHTGGKKGGGGKGGGGGSDRDMRWAEQLLNPCAVAVEAGNLSRVQHLFYVLGELESFSGDANHRLAAHGLRALARWLPAAVGPAAAAAVRVPPCSERPTTAFAAAEPRLFRASLIRFHEVSPWFALPNALANAAIAQASTCGAAGATPRPLHVVDLGVSHGVQWPTLLESLTRQPGGRAPPSVRLTVVGPGATATSPVAPFSASPPGYDFSPHLLRYAKSINLDLRISRAATLDDAVPGDDGEALVVCLQFRLGHAAAEERREVLRKARGLNPELVVLSELDSGVGVVGGD…
OsSHR2	LOC_Os03g31880.1	MDTLFRLVSLHHHHHHQHAASPSPPDQPHKSYPSSRGSTSSPSSHHTHNHTYYHHSHSHYNNNSNTNYYYQGGGGGGGGYYYAEEQQPAAYLEECGNGHQFYMDEDFSSSSSSRQFHSGTGAPSSAPVPPPPSATTSSAGGHGLFEAADFSFPQVDISLDFGGSPAVPSSSGAGAGAGAAPSSSGRWAAQLLMECARAVAGRDSQRVQQLMWMLNELASPYGDVDQKLASYFLQGLFARLTTSGPRTLRTLATASDRNASFDSTRRTALKFQELSPWTPFGHVAANGAILESFLEAAAAGAAASSSSSSSSSTPPTRLHILDLSNTFCTQWPTLLEALATRSSDDTPHLSITTVVPTAAPSAAAQRVMREIGQRLEKFARLMGVPFSFRAVHHSGDLAD…
OsGRAS15	LOC_Os03g40080.1	MSASQNLHRLPEFCVIPATACSREPGLPRIVIRSNMGSDDNKRFDDFHVITNGPGSDAYSNEESINLDSYIAPSTSFCSKIYNPQLYVEKGNGTTDWCQTSGGDYPEKSSINSDITLSYIDKILMQEDIDDRGNEDTALQAMEEPFYELLGEKYPAFPQQQPLCVCDHLQNLSANTDKSNGHACNTWSVTRMTNISSSMNSNGNFQGFQFPWSLSSITRETEQFTHHSNRMVVGLKVDGLSISEKPSQDNCSLQIDAHYMRKHPLFEVHDRKSYPCIEDLDLLEGRSNKQYAIYYDEPIRDEMFDNVLLCSDHKPLDEGVSLSRAMTNNSSKSSQIGQGKTSARRKTTGKRIQKRDVVDLRTLLINCAQAVSVSNHSLASDILKIIRHHASPTGDDSQR…
OsGRAS16	LOC_Os03g48450.1	MGLDNNFGELSGMFCGLSYDGYTDHGSQSDYFRFADPQPAIVPQMDAGPSSAASSTASRAAVSSGTDNPEDWEFISDESLNYISRMLMEEDIDEKVSMYQEESAALRAAAKPFYDILGHKFPPSPDRQLVAWPLDSPSESSTSSYPHSLASSVTSSNISGAVDSSQRRYVGHSEYRSLSGHSSQPPVGPSSDVRNAMETLEDPLISNGRIPEYLFESFPTWDFRRGVDEAQKFLPGSDKVVIDLEAGGVAKRQEAGKAISLNVSKAEVLKVKKNRQSEDLDVMEGRNSKQSAFCSDEPDWIEMFDVLLRQTEKKATDLRKMMRFEASKNSQVAQPKGPSGTRSRGRKPTKKDVVDLRTLLIHCAQAVAADDRRTANELLKQIRQHAKPNGDGSQRLAYC…
OsSLR1	LOC_Os03g49990.1	MKREYQEAGGSSGGGSSADMGSCKDKVMAGAAGEEEDVDELLAALGYKVRSSDMADVAQKLEQLEMAMGMGGVSAPGAADDGFVSHLATDTVHYNPSDLSSWVESMLSELNAPLPPIPPAPPAARHASTSSTVTGGGGSGFFELPAAADSSSSTYALRPISLPVVATADPSAADSARDTKRMRTGGGSTSSSSSSSSSLGGGASRGSVVEAAPPATQGAAAANAPAVPVVVVDTQEAGIRLVHALLACAEAVQQENFAAAEALVKQIPTLAASQGGAMRKVAAYFGEALARRVYRFRPADSTLLDAAFADLLHAHFYESCPYLKFAHFTANQAILEAFAGCHRVHVVDFGIKQGMQWPALLQALALRPGGPPSFRLTGVGPPQPDETDALQQVGWKLAQ…
OsDLT2	LOC_Os03g51330.1	MAYMCADSGNLMAIAQQVIQQQQQQQQQQQRHHHHHHLPPPPPPQSMAPHHHQQKHHHHHQQMPAMPQAPPSSHGQIPGQLAYGGGAAWPAGEHFFADAFGASAGDAVFSDLAAAADFDSDGWMESLIGDAPFQDSDLERLIFTTPPPPVPSPPPTHAAATATATAATAAPRPEAAPALLPQPAAATPVACSSPSPSSADASCSAPILQSLLSCSRAAATDPGLAAAELASVRAAATDAGDPSERLAFYFADALSRRLACGTGAPPSAEPDARFASDELTLCYKTLNDACPYSKFAHLTANQAILEATGAATKIHIVDFGIVQGIQWAALLQALATRPEGKPTRIRITGVPSPLLGPQPAASLAATNTRLRDFAKLLGVDFEFVPLLRPVHELNKSDFL…
OsGRAS19	LOC_Os04g35250.1	MNLKLSLAIDGGGGGDAAAAVAKKSKVVGGGAVVVDGVGSSAICGGDRGSRVRDRMVKKAEEFDHENGMAATSSDGGGGGGGGMELVRLLLSAVAAGEAGDARAAAAALREVDRRASCRGGGDPAQRVAACYAAALAPRLAAGLRPARSSPAAPAAARAEQFLAYTMFYQASPFYQFAHFTANQAIVEAFESGGRRRLHVVDFDVSYGFQWPSLIQSLSDAAAAATSSSSHDDDDNGGGCGDGPVSLRITGFGASADELRETEARLRRFAAGCPNLRFEFEGILNNGSNTRHDCTRIDDDATVVVNLVFPASSREACAATRMAYINSLNPSMVFLIEKHDGGGGLTGGDNTTTGRSASLLPRFAANLRYFAAVFDSLHECLPADSAERLAIERDHLGRE…
OsHAM3	LOC_Os04g46860.1	MRAAPFSADGNGAAELAGSIAALLWPEDKGGGGGGGGGSLLVEPRSVLDCRGSPSPPNSTSTLSSSHGSGAADSISTGVAAVSESSAAAAEATRWAAPGEHGGGGGGELPPIPGALDVGFVAEESWDAMLGDAAAAAGQEQTFLNWIMAAPGDMEPQAPGLSQQQLLANAAGFGFPLQHHPGGVSSPAALASDLSSSGGRSLTSSSGSNSKATSAFGLLSPEAALQPPPATTAPFHNGADMKPPLLGLPSPTLLLNQHQPTPASTLFMPFPSFSDHQQQPLLQPPPKRHHSVPDNLFLLHNQPQPPPPAPAQCLPFPTLHSAVPFQLQPSMQHPRNAMKSTAAAAAAQQQHLLDELAAAAKATEVGNSIGAREILARLNQQLPPIGKPFLRSASYLKDA…
OsGRAS21	LOC_Os04g49110.1	MEPGAPWRDPRQGYLYGVGSAVQMPMQQRSDAAAAGGVLKRSLGDMERWQQHQHQQRQIAMQQQLYLRTVRQRTAAASAAVSPLTSADIAAVLGGPPSQPLVLSGSSMGGAFGSPSSTLSSITTASRAVAMPLMQPQLQRQQQVTYMASSPQVQAFGTARALPPAPATSDLSILQELEKQLLGDDDEVEAAMSGTGSAVTGSEWEEQLNSITAAPSPPLTAATTPNNNNNAVGMTRSPSNSSTSTASSSASCSPPTSATTSRQLLSEAAAAIADGHNETAATHLTALKRAANSRGDVEQRLVAMMVAALSSRIGQTASVPDICGGETRAGSQLLHDISPCFRLALHAANVAIVDAVGDHRAIHLVDFDVSAPQHADLIRCLAARRLPGTSLKVTAVTDP…
OsGRAS23	LOC_Os04g50060.1	MLDSGSYDDVDYGDLFSIPNPPAPHLLNFPLQFFPSNGFISSADDSHRSPAGMFGSTPSPTSTTTELENSEDLSESADDAVLAYINQFLLEDEEDESCPGTITSVEDSALLAVEKPFVDILTASQEACQENSWIDSCCDFTGNGGLLDTFTTTHAACQPAPCEFEKEKGECAVHKGRKNPHDDCLLFEEESRRSKQLAVSEEETVREMFDKVLLCNGECELRAPLPAEARNCGVYVKGSGNKRGRKKGKSGASAEDDAVDLTTLLIHCAQAAAIDDHRNSNELLKQIRQRSSAYGDAGQRLAHCFANALEARLAGTGSNIYRSLAAKRTSVYDILNAFKLYVTACPFKKISNFFSIEAILNASKGMTRLHIVDYGIQYGFQWPIFFQRISKRPGGPPSV…
OsGRAS24	LOC_Os05g31380.1	MAVEIPRLALGGGGGGAGGERLPAAGEDSAPAATNAGKRPVVGLGFGSSLAAMAAAAAAGIQPDAFALGGPAEYPAGDGERDVLMVSFLRSIAAFLADGTCQMQVNDGLSCVVDLAGGDADGGGVGEGRSAQRLASAFAEALALRFILPCDGVCRSLHLTRAPPPPAVSAARQGFRAMCPFVRLAAAAANLSIAEVMEAERAVVHVVDLGGGVDANQWVELVRLVAARPGGPPGLLRLTVVNESEDFLSAVAAYVAAEAQRLDLSLQFHPVLSSIEELSATATGSIGSRLVVIPGQPLAVVANLQIHRLLAFPDYVDGVASRRPAAEQSGSSQHTMTTATKTKADALLRAIRDLNPKLVVLTENEADHNVAELGARVWNALNYYAALFDALEASSTPPA…
OsGnd5	LOC_Os05g31420.1	MVAQAATAAATTTAAATTAAVPMTNFQLFGSMVPVPVASMATATAPAAVAAADNGGHGSSSASQNASGSGEGQGGSMSLSLQLRPLGSTPTAAVAVSVPPMAAAPMMAGPAAAAPAPAPPLATMAVAQNASLAAVASALAAHRRNQATHRSAALHGHLRRCAEALAASRPADADAELASIARMASSDGDAVQRVAAAFAEAMARVVIRPWRGVSAALFPSDAGAAGDALTAWEAEFARQSFLNLCPLLHLAAVAVNEIILETTRNDKFIHIVDLGGIHHAHWVELLQGLATRRAAVRPCLRLTIVHEHKHFLGQAAQVLAAESDRHGVPLDLHIVESSVEALKLDALGVRSDHAVVIVSTLQLHRLVGAGILSTTAPPSPAAAAAASMITSPLPPANMS…
OsGRAS25	LOC_Os05g40710.1	MQDSLGLMQFLDHHQYLYSSSSSNLPLQQPLLSHHHRFLEANEGCAGEDDSPEFVEPPAAAAAAGTFEQRPELGACKEVYSEEGGAAEERTGVAMAGADVEQVAVEDEEEAHGVRMIALLMECAAAMSVGNLAGANGALLELSQMASPYAASCGERLVAYFARAMAARLVGSWVGVVAPMAPPPSCGAINAAFRALYNVAPFARLAYLACNQAILEAFHGKRLVHIVDLDVVPGGALQWLSLLPALAARPGGPPVIRVTGFGMSASVLHDTGNQLAGLARKLCMFFEFYAVAKRPGDADAVADMPGRRPGEAVAVHWLRHAMYDAAGDDGASMRLVRWLEPAAVTLVEQERAHGGGGGHGRFLDRFVSALHHYSAVFDAMGASRPDGEDASRHLAEHGV…
OsGRAS26	LOC_Os05g42130.1	MDMEHELRGGGVGAAAHGHGSICFSGGPVLVDGRRIQQLLLHCAAALESNDVTLAQQAMWVLNNIASSQGDPSQRLTSWLLRALVARACRLCAAAPAGAAVEFLERGRAPPWGRAMSVTELADYVDLTPWHRFGFTASNAAILRAVAGASAVHVVDLSVTHCMQWPTLIDVLSKRPGGAPAIRITVPSVRPAVPPLLAVSSSELGARLAIFAKSKGVQLEFNVVESATTTSPKKTSTTLCQELASVLSDPPSLGLRDGEAVVVNCQSWLRHVAPDTRDLFLDTVRALNPCLLTVTDEDADLGSPSLASRMAGCFDFHWILLDALDMSAPKDSPRRLEQEAAVGRKIESVIGEEDGAERSEPGARLAERMSRKGFAGVVFDEEAAAEVRRLLSEHATGWG…
OsSLRL2	LOC_Os05g49930.1	MAQFGGFGGWSAMDVAAAAAAALGNVSGAVYHADPAAAVYASLVPGMAVVPGRAPPSAVQIEAARRWKELEKMALRSVNLMVTCAGAIQAGDYAAAAGSLSDAREIFAKMPTTRTGIGRVLTHFADALAERLFPAFPQSAPPPPPPRGEQRELFRGFYEAGPYLKFAHLAANQAILEAFEGCNSVHVIDFALTDGIQWPSLIQALAVRPGGPPFLRITGIGPHAAGNRDELRDVGLRLAEFARSCSVPFAFRGIAADQLDGLRPWMFQVAPGEAVAINSVLQLHRLLVDQDAAAAASFPAPIDGVLDWVASMNPRVFTVVEQEADHNKSSLLERFTNSLFYYASMFDSLEAISRHGGGDGAGNPLAEAYLQGEIADIVSREGSSRVERHEQMPRWVERL…
OsGRAS28	LOC_Os06g01620.1	MSSSSCHPHNPTTLPLPEPDSSKSPEPTSVLYNRSSPSTSLGSCSSKPPEDPPPPIAADDDCDWDAVVDMHMHMLAPAPAPDSSFLRWIMDTGYADADTFPDHPSFDSDLLQLPMPMPSDHPPQPLVDDLLDAARLLDAGDSTSAREILARLNHRLPSLPSPPGHAHPPLLRAAALLRDALLPPTALPVSSTPLDVPLKLAAHKALADASPTVQFTTFTSTQAFLDALGSARRLHLLDFDVGFGAHWPPLMQELAHHWRRAAGPPPNLKVTALVSPGSSHPLELHLTNESLTRFAAELGIPFEFTALVFDPLSSASPPLGLSAAPDEAVAVHLTAGSGAFSPAPAHLRVVKELRPAVVVCVDHGCERGALNLLQSCAALLESLDAAGASPDVVSKVEQF…
OsDLT	LOC_Os06g03710.1	MLAGCSFSSSRHQMSTAQRFDILPCGFSKRGSRGDGAAPRVAGDARSGATTCSFRTHPAPPVTQSVSWGAKPEPGGNGNGAHRAVKRAHDEDAVEEYGPIVRAKRTRMGGDGDEVWFHQSIAGTMQATAAGEGEEAEEEKVFLVPSAAAFPHGMAAAGPSLAAAKKEEYSKSPSDSSSSSGTDGGSSAMMPPPQPPEFDARNGVPAPGQAEREALELVRALTACADSLSAGNHEAANYYLARLGEMASPAGPTPMHRVAAYFTEALALRVVRMWPHMFDIGPPRELTDDAFGGGDDDAMALRILNAITPIPRFLHFTLNERLLREFEGHERVHVIDFDIKQGLQWPGLLQSLAARAVPPAHVRITGVGESRQELQETGARLARVAAALGLAFEFHAVVD…
OsMOC1	LOC_Os06g40780.1	MHESDELLLLVAFLTLGISLSPSCPLLALCEGWKQGISACCGCMTQMHMSLLVGNDGVQVEVMIDCLIWGLRHSIQGCPMPCPHIHSQLVELSPSPPLFAIFHLFANVLYQDALDYMQCETLTQLDQVWGVCLFLLQGSYLEAIINEDPTKGQNMRWLETWEAAIASPDVGRARSPSLLNPPSSDAPSPPPPSPPPPPPSPAAHRRCSSSGGGGGDDDGYGGGDGMLRSLHSSSSSDTDNNSGGCKNNGGGGGEAAAAVEGGGDQRAVAAAAPSTRDLLLACADLLQRGDLPAARRAAEIVLAAAASPRGDAADRLAYHFARALALRVDAKAGHGHVVVGGGAARPASSGAYLAFNQIAPFLRFAHLTANQAILEAVDGARRVHILDLDAVHGVQWPPL…
OsGRAS31	LOC_Os07g16330.1	MRSPPPLHADSTPERRRGEEMCEMGRVEFLKAIKDVAPKATSCGTRAPARLCLRRGVQPYVHQRQSTCRRCTPAAALLADLSGSGKKRREEKRRREEKKKKEKEKEKCRRQDAAEMWVPPYTMSAKSGKIGSIVPRDPFCTHRRGGRRGGQGEEGEAHCVRRDGFAGGPTPMPRVVAYFAKALALRVVRMWPHMFEISAPWELTDDAFNSDDDAMALRILNTITRAKTETSPGRAKAEEMFVRERMCNGTVAAAGVRLPERRLW*
OsCIGR1	LOC_Os07g36170.2	MDLHQLLKYRLTGANVVYEIPTENNLQNSPWQANPLKYEFSDSPYTPLSSQFECDNLSALTNTPDNQSSTETISAQPISPLEADSSYRQAGILLQENIQVGADPLYATSRHNMQHALREIETVLMAPDTDDATTSTKHEFEEIKPAQLVRQRSRTWSHESRQPLPGVGRSQFASGGYPTASYEFRPEKRQRELREDPQIIVKQLLTRCAEALSEDRTEEFHKLVQEARGVVSINGEPIQRLGAYLLEGLVARHGNSGTNIYRALKCREPESKELLSYMRILYNICPYFKFGYMAANGAIAEALRTENNIHIIDFQIAQGTQWITLIQALAARPGGPPRVRITGIDDPVSEYARGEGLDIVGKMLKSMSEEFKIPLEFTPLSVYATQVTKEMLEIRPGEA…
OsGRAS33	LOC_Os07g38030.1	MLQGVLSRAPGADAAAMKAKRAADDEEEGGERERARGKRLAAEGKQGLVVVSTGEEEEAAAETRGLRLLSLLLRCAEAVAMDQLPEARDLLPEIAELASPFGSSPERVAAYFGDALCARVLSSYLGAYSPLALRPLAAAQSRRISGAFQAYNALSPLVKFSHFTANQAIFQALDGEDRVHVIDLDIMQGLQWPGLFHILASRPTKPRSLRITGLGASLDVLEATGRRLADFAASLGLPFEFRPIEGKIGHVADAAALLGPRHHGEATVVHWMHHCLYDVTGSDAGTVRLLKSLRPKLITIVEQDLGHSGDFLGRFVEALHYYSALFDALGDGAGAAEEEAAERHAVERQLLGAEIRNIVAVGGPKRTGEVRVERWGDELRRAGFRPVTLAGSPAAQARL…
OsCIGR2	LOC_Os07g39470.1	MADTPTSRMIHPFSNIPSQNLKQFQYSDNPQHPCHPYRAPSDTHVVPHHYGLKSHSPDAGYESQATPNKYTLDSSEGAGCMRHDSPSSQSFTTRSGSPLSQEDSHSDSTDGSPVGASCVTEDPNDLKQKLKDLEAVMLGPDSEIVNSLENSVANQLSLEPEKWVRMMGIPRGNLKELLIACARAVEEKNSFAIDMMIPELRKIVSVSGEPLERLGAYMVEGLVARLASSGISIYKALKCKEPKSSDLLSYMHFLYEACPYFKFGYMSANGAIAEAVKGEDRIHIIDFHISQGAQWISLLQALAARPGGPPTVRITGIDDSVSAYARGGGLELVGRRLSHIASLCKVPFEFHPLAISGSKVEAAHLGVIPGEALAVNFTLELHHIPDESVSTANHRDRLL…
OsSHR1	LOC_Os07g39820.1	MDTLFRLVSLQAASEQQQQQQQSASYNSRSTTSSGSRSSSHQTNASYSYYHHSSNSGGGGGGGGGYYYGGQQPPPSQYYYLEPYQEECGNAPHHQLYMDEDFSSSSSSRHFHHGARVQQQQPPASSTPTGTAPTPPLSTSSTAAGAGHGLFEAADLSFPPDLNLDFSSPASSSGGGTASSGAVGGGGGGRWASQLLLECARSVAARDSQRVQQLMWMLNELASPYGDVEQKLASYFLQGLFARLTASGPRTLRTLAAASDRNTSFDSTRRTALRFQELSPWSSFGHVAANGAILESFLEVAAAASSETQRFHILDLSNTFCTQWPTLLEALATRSADETPHLSITTVVSAAPSAPTAAVQRVMREIGQRMEKFARLMGVPFRFRAVHHSGDLAELDLDA…
OsGRAS36	LOC_Os07g40020.1	MMQFTHTAPPPPPLHPNGHGLGLGLYLDVGATRGGGGARPWSSSSSTTTLGGSGYFPSSAAASKISLGNLNSTGCMEQLLVHCANAIEANDATLTQQILWVLNNIAPADGDSNQRLTAAFLCALVSRASRTGACKAVTAAVADAVESAALHVHRFTAVELASFIDLTPWHRFGYTAANAAIVEAVEGFPVVHIVDLSTTHCMQIPTLIDMLAGRAEGPPILRLTVADVAPSAPPPALDMPYEELGAKLVNFARSRNMSMDFRVVPTSPADALTSLVDQLRVQQLVSDGGEALVVNCHMLLHTVPDETAGSVSLTTAQPPVSLRTMLLKSLRALDPTLVVVVDEDADFTAGDVVGRLRAAFNFLWIPYDAVDTFLPKGSEQRRWYEAEVGWKVENVLAQE…
OsGRAS37	LOC_Os10g22430.1	MSARASNHAYICSDDSQMPYYNNSVPSGGNGRFYITQNHQDAHYASSDDGSQKIGSSPQAFEAPYCTLESSSANGAHPAHSSASSHSISPISGSPLSHHDSHSDHTYNSPPSASCVTEITDLQIKLRELENAILGPELDIAYDSPESALQPNIMATPENWRQLLGINTGDLKQVIIACGKAVAENDVRLTELLISELGQMVSVSGDPLQRLGAYMLEGLVARLSSSGSKIYKSLKCKEPTSSELMSYMHLLYEICPFFKFGYMSANGAIAEAIKGENFVHIIDFQIAQGSQWMTLIQALAARPGGPPFLRITGIDDSNSAYARGGGLDIVGMRLYKVAQSFGLPFEFNAVPAASHEVYLEHLDIRVGEVIVVNFAYQLHHTPDESVSTENHRDRILRMV…
OsGRAS38	LOC_Os10g40390.1	MAAAPAPKLPPFPAGGFVPALKPKAEAANDEAAAAVEQLAEAAKLAEAGDAFGAREILARLNYRLPAAPTAGTPLLRSAFYFKEALRLTLSPTGDAPAPSASTPYDVVVKLGAYKAFSEVSPVLQFAHLTCVQAVLDELGGAGCIHVLDFDIGMGEQWASLMQELAQLRPAAALKVTALVSPASHHPLELQLIHENLSGFAAELGVFFHFTVFNIDTLDPAELLANATAGDAVAVHLPVGPAHAAATPAVLRLVKRLGAKVVVSVDRGCDRSDLPFAAHLFHSFHSAVYLLESIDAVGTDPDTASKIERYLIHPAIEQCVVASHRAASAMDKAPPPPWRAAFAAAGFAPVQATTFAESQAESLLSKLGSASASACADAECHVAMVLYCPLIKERERKRW…
OsSCR1	LOC_Os11g03110.1	MGSSSLLLFPSSSSSATHSSYSPSSSSHAITSLLPPLPSDHHLLLYLDHQEQHHLAAAMVRKRPASDMDLPPPRRHVTGDLSDVTAAAAPSSASAQLPALPTQLPAFHHTDMDLAAPAPPPPQQQVAAGEGGPPSTAWVDGIIRDIIASSGAAVSVAQLIHNVREIIRPCNPDLASILELRLRSLLTSDPAPPPPPPPSHPALLPPDATAPPPPPTSVAALPPPPPPQPDKRRREPQCQEQEPNQPQSPKPPTAEETAAAAAAAKERKEEQRRKQRDEEGLHLLTLLLQCAESVNADNLDEAHRALLEIAELATPFGTSTQRVAAYFAEAMSARLVSSCLGLYAPLPNPSPAAARLHGRVAAAFQVFNGISPFVKFSHFTANQAIQEAFEREERVHIID…
OsGRAS40	LOC_Os11g04400.1	MAGIAALANCQSDERSSSCGAALLEFMGPAAPPSEAAAAADDVVLPYISRILMEEDIDDDMFFCLYPDHPALLEAQQPFAQILSSSSSIAGEVNSAPMEDSAALMMQGSGNGRGRKGSKHGGDELEAEVGRASKLMATPEEEEDDDDGVGEMLEKMMLNGDEDEAFHGETNAPRVPAEKKCGKAARRRRRQAKGEVVDLRELLMSCAQAVASGNRRSAGELLEQIKRHSSPTGDATERLAHYFADGLEARLAGAASLERRLVASAEERASAMELLEAYQVFMAACCFKWVAFTFANMAILRAAEGRNRLHIVDYGGQYHGLQWPSLLQRLAEREGGPPEFRAVAAARWETVTAEDVVGVDPDDEAAVVVNDVLSLGTLMDESGVFDDPSPRDTVLGSIR…
OsGRAS41	LOC_Os11g04570.1	MSASLHRPALASLLQIEAGGCGVLGVFAPGPRLPCRGYHPCRSSSTLGSASLTPRRWHISPPGLRIRDVLVVHIVDLSCSAAHPWQWPKLLDDFHGRPGGAPELYLTVLHDDNDFLADMQSLLSKKAESLGVSFHFISVIGRLETLDFSNLRSTFQIKFGVAVAISCALQMHRLLLVDDNLSSTSIAQLQKMANFTQPKQMASSVCSPASTLNYLQTPSPRTPKLLARLLSAIRALKPNIMLIMEQDADHNTLLFRDRFNEVLNYYAALFDCFHAVAAANPGRTDERLRVDRMILREEIKNILVCEGVHRHERHERLDQWAMHMEESGFHNVQLSFSAIREAYVWQLKVQADNLRLCCTDRGMFQDDMLSSATSSPASSVYSPSPSPSNGSWVQELSHD…
OsGRAS42	LOC_Os11g04590.1	MEKATRCLARATGLAAAAAAGDGPRKRLAVAMVDCLARRLLRPVQAITDALIDPSVYLDRRSVRAARRGFFELSPFPKVAFVVGNRAIVEAVENESLVHVVGMSGPFTQPCQWIQLLHELRRRPEGPPRVVRLTVVHDDGELLAKMEELVSDEAEELGMEFQFHGVVGQLEDLDFSNLRNVLEIKSGEALVVSCTLQLHRLLAADDDAMYSSRSAHLNQMASIAQLQHMAVNSCPSSSGGGSVQYKDDDPYRSPATPLTFVSPPVSTPHFQTPAALASFLSAVRALSPKILVVAEQDADHNGVSFRKRFCEALHHYAAVFDSLDAAAATTSAASRLWSPDERAQVERVVVGEEIKGVLLRDGAHRREWHDRLRQWAARMEMAGFTGVPLSYAAIKKGND…
OsGRAS43	LOC_Os11g06180.1	MVLDSNELHQHDAPDVDVSINCDDRIFGQESVNLAAIQEELLEEDSLSDLLLAGAEAVEAGDSILASVAFSRLDDFLSGIPENGAASSFDRLAYHFDQGLRSRMSSASTGCYQPEPLPSGNMLVHQIIQELSPFVKFAHFTTNQAILDAIIGDMDVHVVDLNIGEGIQWSSLMSDLARCGGKSFRLTAITTYADCHASTHDTVVRLLSEFADSLELPFQYNSICVHNEDELHAFFEDCKGSVIVSCDTTSMYYKSLSTLQSLLLVCVKKLQPKLVVTIEEDLVRIGRGVSPSSASFVEFFFEALHHFTTVFESMASCFIGSSYEPCLRLVEMELLGPRIQDFVVKYGSVRVEANASEVLEGFMACELSACNIAQARMLVGLFNRVFGVVFKKISLLMVY…
OsGRAS44	LOC_Os11g11600.1	MSHLENTLEARLAGTGSQMYQSLVAKRTSTVDFLKAYKLFTAACCVKKTIYNAVAGKRKLHIVDYGLSYGFQWPALFFLLGTREGGPPEVRMTGIDVPQPGFRPADQIEETGRRLSICARAPVRCAIQVPRHCRKVGDGRERGHGQGQPEPQRCGAQQQPRHEASRVRPEAPERAAGSCCCRHRRAATALSTVVLDGLQIGLGISARCCLAGKQTSRSAPSSSPPRPSLHLHLHLRRRPPPSSSRHAADDAALHPLSRRRDAYVERMGEGEVVDGIWPDGGGERRPAAAVLALHRSARHRSACHSQTAAALARCQPPASAGEKRRDATSAKPGKNTAEGPPVNGL*
OsGRAS45	LOC_Os11g31100.1	MAGGGAKLQQQQAPTSPTASVSESNIVASTASADPEANDALAGLQALRFDGGGDIDDVEIQSPDIALWESIFADQIGVSGAGADFLLSMSSAAASPRRDFMACSPKRDYMVTTSSPKRDYMVTSSPKRDYMVSSPKREYMVTSPRREMATSPRRATFSNLYTSSHGGGGGGGHHLHHQSYVHGGGMEGGGGGHGAQPQYGGLAGHGKGKAQSPLHKVYINNVGGGSGGGGVKSNTPSTLSCASSYVVHGGESGLPSLPSMDPFLEEGYLGSYQLPEKAAGGVGGGGGGDINRSGASVSVVTAPASSQLLPTLSECLAMPEPAAYRGGGDEAVAAAMAVAGELPVGAFVQPEMYYGGGGEFGGEGMTPPLQHQMAADSSLHSMLGSVIQSEAEQEQDSGL…
OsGRAS46	LOC_Os11g47870.1	MAAAAPQLEELVDLEPFSPSLFLDLPPTPHSDDPNDDDLILPFISRMLMEDDIDDKFFYQFPDHPALLHAQQPYAQILDAPSDDTTTNSSDDSASATTNNTTNSAAAANASWPYDPIELSQLLQSPPHPVSDNHDADVGDTRSAPEDDKDLKLLFSAADNMEMLNMAFLKGREEANKLVPTNNTLFAGFDGASLLKTEPAVDEPTLMFGRSGGSGRGRKNRHGEEDDLEAETGRSSKLMVPPQEATAAASEMFDEIMFNWYEVIMKGMEELRVAMDSEAEKKARNGGGAGRRAARAKAAVVDLHTLLIHCAQAVATSDRRSATELLKQIKQNSSARGDATQRLACCFAEGLEARLAGTGSQVYKSLVAKCTSTVDFLKAYKLFAAACCIKKVSFIFSNK…
OsGRAS47	LOC_Os11g47890.1	MAAAPKPEELVVAIEQPFSPSLFLDLPPTPHHDDDPNNVNDDLLLPFISRILMEDDIDDKFFYQFPDHPALLQAQQSYAQILHAPATSSSSDDTTINNNTTNSTSVPDTLAMPDHDADTQSAPDDMEMLYMAFLKGREEATKFLPTNNTLFSGFKAEPVLDIQPTFTFGPSGGGRGRKNRHAEEDDLETETSRSSKLMAPEHDDAAAADEIFDEIILNGYQMIIKGIDELRVAMGSQSQADKNGRRASRAKTAVVDLHTLLIHCAQAVATGDWRSATELLKQIKQNSSARGDATQRMACCFAEGLEARLAGTGSQMYQSLVAKRTSTVDFLKAYKLFTAACCIKKVSVIFSNKTIYNAVAGRRKLHIVDYGLSYGFQWPALFFLLGAREGGPPEVRMTG…
OsGRAS48	LOC_Os11g47900.1	MATTPEAAESLRFRWPAAEEEFDNDMVLPYISRLLMEDDVHDHFFYQYPDHPALLRAQQPFAQILASSPSSAAGASSSSSSSDAPPSRPFFDDEAATAKTFPTAAVHSVDHQYSGGLDMVNMAFLKGMEEANKFLPTNTLLLSTDSSTTLQLQVQGEVVVDGHGMLGGVGGAAAAHAHGAINSKKVNCRDDDLEAGTGRATKLMAPEPELEEEGARQMFDEMMLQEHEICMKGVKQLSLKSKSSSSKKARGRRTVIHTEPVDLHNLLLHCAQAVATDDRRSAHELLRQIKQHSSAWGDAGQRLAHCFAQGLEARLAGTGSQVYQSLMSQRTSVVDFLKAYRLYMEACCCKKVAFVFSNKTIYDAVAGRRKLHIVDYGLSYGFQWPGLLRELAARRGGPP…
OsGRAS49	LOC_Os11g47910.1	MANPEDFFWEALLKENEAPSPSPVFFELPPTPLANSDGSTDPSSLLDNQLLSYVTSMLMEDEMGSSAAVTNLQCVNRGSTEEANNMLPGSEVVRAFLKGMEEASKLLPRNNSFRMLETVDQVSSHGHCRGGKKKNHDRDEQQLEEELGRSSKLAAMTNAGTEEAGARELLDELMLHSHETCIKDMEKLRIDMDNEADKTIKKKGKKGSSSKVVDLRMLLIQCAQAMATDNQQSAGELLKKIKQHALATGDAMQRVAHYFAKGLEARLAGSGKHLYQNHVRMSLVEYLKVYKLYMAACCFKKVALMFAAMTIMQAVQGKKRLHIVDYGIRCGLHWPDLFRRLGSREDGPPEVRITIVDIPQPGFRPFQRIEAAGHCLSSCANEFRVPFRFQAVVAAKWET…
OsDHD1	LOC_Os11g47920.1	MANPEDFFWEALLKENEAPSPPPVFFDLPATPLSNSDGTDPSSLDNQLLSYVSRMLMEDEMGSSAAITNLQCVNRGSTEEANNMLPGSEVVRVFSKGMGEASKLLPRNNSFRTLETVDQVSSDGHCRGRKKKNHDRDEQQLEEELGRTSKLAALTIAGTQEAGARELLDELMLHAHETCIKDMEKLRIDMDNEAEKKINKKDKKGSSSKVVDLRLLLIQCAQATATDNQQSAGELLKKIKQHALATGDAMQRVAHYFAKGLEARLAGRGKHLYQNQMRMSLVEYLKVYKLYMAACCFTKVALMFAAMTIMQAVQGKKRLHIVDYGPRCGLHWPDLLRRLGSREDGPPEVRITIVDILQPAFRPFQRIEEAGHCLSSCANEFRVPFRFQAVAAAKWETVG…
OsSCR2	LOC_Os12g02870.1	MGSSSLLLFPSSSSSATHSSYSPSSSSHAITSLLPPLPSDHHLLLYLDHQEQHHLAAAMVRKRPASDMDLPPPRRHVTGDLSDVTAAAAGAPTLSASAQLPALPTQLPAFHHTDMDLAAPAPPAPQQVAAGEGGPPSTAWVDGIIRDIIASSGAAVSVAQLIHNVREIIRPCNPDLASILELRLRSLLNSDPAPPPPPPSHPALLPPDATAPPPPPTSVAALPPPPPAQPDKRRREPQCQEQEPNQPQSPKPPTAEETAAAAAAAAAAAAAAAKERKEEQRRKQRDEEGLHLLTLLLQCAESVNADNLDEAHRALLEIAELATPFGTSTQRVAAYFAEAMSARLVSSCLGLYAPLPSPSPAGARVHGRVAAAFQVFNGISPFVKFSHFTANQAIQEAFE…
OsGRAS52	LOC_Os12g04200.1	MGPAAPPSEAAAAADDVVLPYISRILMEEDIDDDMFFCLYPDHPALLEAQQPFAQILSSSSGIAGEVNSAPMEDSAALMMQGSGNGRGRKGSKHGGDELEAEVGRASKLMATPEEEDDDDDGVGEMLEKMMLNGDEEMNAPRVPAEKNGGKAARRKRRQGKGEVVDLRELLMSCAQAVASGNRRSAGELLEQIKRHSSPTGDATERLAHYFADGLEARLAGAASLEHRLLASAEERASAMELLEAYQVFMAACCFKWVAFTFANMAILRAAEGRSKVHIVDYGGQYHGLQWPSLLQRLAEREGGPPEVRMTLVGHPQPGFRPARRLERTGRRLSNCARAFGLPFKFRAVAAARWETVTAEDVVGVDHDEAAVVVNDVLSLGTLMDESGVFDDPSPRDTV…
OsGRAS53	LOC_Os12g04370.1	MMHGLWVQDQGMVDHLAQLVPLLHECASHVTEGSFEKADFSFKKIRMLTIADGPLQHLSKIIVDSLDHRLLSSIQGLYGALINPSDYFEKSTLPGCPAHNFFKLNPYLSTGFVTINRAIMEAMEDEKNFLEIKVKSNLCSILKLSHYNFKTLQGAIYVERSLMFNMVELQVVHIVDLSCSAAHPWQWLKLLDDFHGRPGGAPELYLTVLHDDNDFLAEMQSLLSKKAESLEVSFRFISVIGRLETLDFSNLRSTFQIKFGVAVAISCALQMHRLLLVDDNLSSTSIAQLQKMANFTQPKQMASSVCSPASTLNYLQTPSPRTPKLLARLLSAIRALKPNIMVIMEQDADHNALLFRDRFNEVLNYYAALFDCFHAVAAANPGRTDERLRVERMILREEI…
OsGRAS54	LOC_Os12g04380.1	MEKATRCLARATGLAAAAAAGDGPQKRLAEAMVDCLARRLLRPVQAITDALIDPSVYLDRRSVRAARRGFFELSPFPKVAFVVGNRAIVEAVENESLVHVVGMSGPFTQPCQWIQLLHELRRRPEGPPRVVRLTVVHDDGELLAKMAEVLSDEAEELDMEFQFHGVVGQLEDLDFSNLRDVLEIKSGEALVVSCTLQLHRLLAADDDAMYSSRSAHLNQMASIAQLQQMAVSSCPPSTGGGGSVQYKDDDDDPYRSPATPLTFVSPPASTPHLQMPAALANFLSAVRALSPKIVVVAEQDADHNGVSFRKRFCEALHHYAAVFDSLDDAAAATTSAASHLWSPDERAQVERVVVGEEIKGVLLRDGAHRRERHDRLRQWAARMEMAGFTGVPLSYAAIR…
OsGRAS55	LOC_Os12g06540.1	METMSYPCSLLIPFSTQFEEISSSSLLLWSPQAEENPHENANMYEFDADHSHDQIHQDHQFLDMMVIQESANEFDGNHSHDQIHQDHEFLETMVIQESANEFDGDHSHDQIHQDHEFLEMMAIQESANDLLQLQDDFSVPNADPLAASFEFDERLAVAGHENGNVVATQEESAGDLLLAGAMAVDAGDAVHASAIMSRLDDLLADIAGRRSCEATSPVDHLAYYFARGLKLRISGAATPASSPPPPAANWSSPAYRMLQELTPFVKFAHFTANQAILEATADDLDVHVVDFNVGEGVQWSSLMLKLLLLGTITILQPKLVILIEDELSRISKNPPSPSLAAPPPFPEFFSDAVAHFTAVMESTASCLVSYDDEAWLSLRRVGEEVVGPRVEDAVGRYGS…
OsGRAS56	LOC_Os12g38490.1	MGSSAADSFPACGDDAIRDVYGIGGGGEEDDPSLFLYLSDLAPVSPSAYLDLPPSPPPPTTTATTMVKEGEEAPEDLVLPFISRMLMEEDIDDKFFYDYPDNPALLQAQQPFLEILSDPSSNSRSSNSDDPRLSPTSSSDTSAAINSYDAAATATAVAAAAVPVPQYESIELDPAAFFAAANSDLMSSAFLKGMEEANKFLPTENKLIIDLEASSENNYLRGLEEAKRFLPSDDKLQVGFAAAAAPVVSVKKEAVDVVVATASGGGGRGRKNPYDDEELELEGGRSSKQTAVQGDDVAARAMFDKVMMPSHENCTEMMEKLRIAMKEEAAKNEASAGGKGGNGKVKGGRRGGRDVVDLRTLLIHCAQAVATDDRRSATELLKQIKQHAKPTGDATQRLA…
