# Supplementary material for: Genome-Wide Identification of GRAS Gene Family in Daylily (Hemerocallis citrina Baroni) and Its Expression Profiles in Development, Hormone and Biotic Stress Response
Source: Biology (Basel). 2025 Jun 26;14(7):770. doi: 10.3390/biology14070770 (PMC12292224; doi:10.3390/biology14070770)
Supplement: Supplementary file 1 [file biology-14-00770-s001.zip › Table S2. List of the 78 Hemerocallis citrina Baroni GRAS genes identified in this study.xls]

## Sheet: GRAS gene information
Table S2. List of the 78 Hemerocallis citrina Baroni GRAS genes identified in this study.
Subfamily	Gene	Gene ID	Gene Location	Amino Acids Number (aa)	Molecular Weight (Da)	Isoelectric Point (pI)	Instability Index	Aliphatic Index	Grand Average of Hydropathicity	Domain	Exons	Introns	Subcellular location	Domain identified in CDD
														From	To	E-Value	Short name
DELLA	HcGRAS1	rna-HHC000294.1	Chr1:14183803-14185353	516	55811.9	4.85	40.99	89.83	-0.087	GRAS	1	0	Nucleus	117	477	4.54001e-162	GRAS
DELLA	HcGRAS24	rna-HHC017170.1	Chr4:35229737-35231428	563	62090.8	5.28	50.75	88.19	-0.288	GRAS	1	0	Nucleus	127	491	1.2383e-158	GRAS
DELLA	HcGRAS28	rna-HHC021716.1	Chr5:38852017-38853806	564	62191.9	5.36	54.66	86.65	-0.277	GRAS	1	0	Nucleus	134	498	4.38372e-158	GRAS
DELLA	HcGRAS38	rna-HHC030568.6	Chr7:49606350-49607966	490	53498.1	5.14	45.95	88.43	-0.161	GRAS	2	1	Nucleus	158	486	5.75383e-146	GRAS
DELLA	HcGRAS40	rna-HHC032363.1	Chr7:254194926-254197105	585	63351.2	5.34	49.75	81.26	-0.217	GRAS	1	0	Nucleus	205	581	0	GRAS
DELLA	HcGRAS55	rna-HHC038437.1	Chr9:144792194-144794465	595	64688.8	5.35	48.22	79.76	-0.258	GRAS	1	0	Nucleus	212	591	6.95786e-179	GRAS
DLT	HcGRAS2	rna-HHC002236.1	Chr1:117060652-117062028	458	52632.6	5.21	44.3	90.5	-0.291	GRAS	1	0	Nucleus	71	443	3.67351e-142	GRAS
DLT	HcGRAS23	rna-HHC016590.6	Chr4:14155396-14166061	541	61113.1	6.31	58.16	83.66	-0.411	GRAS	1	0	Nucleus	167	534	7.56789e-142	GRAS
DLT	HcGRAS31	rna-HHC026540.6	Chr6:136293120-136308788	498	56874.8	5.38	38.74	94.56	-0.237	GRAS	3	2	Nucleus	112	483	1.6349e-142	GRAS
DLT	HcGRAS62	rna-HHC044770.1	Chr11:13234500-13236900	493	55525.5	5.05	52.42	87.63	-0.283	GRAS	3	2	Nucleus	107	478	1.61033e-150	GRAS
HAM	HcGRAS12	rna-HHC008938.1	Chr2:286982461-286984773	621	67614.2	6.02	55.62	84.35	-0.204	GRAS	1	0	Nucleus	262	620	1.40682e-100	GRAS superfamily
HAM	HcGRAS22	rna-HHC016462.1	Chr4:8603026-8605493	633	69657.5	5.33	57.55	83.21	-0.255	GRAS	1	0	Nucleus	255	631	7.46045e-95	GRAS superfamily
HAM	HcGRAS27	rna-HHC020999.6	Chr5:10408204-10412262	700	75696.3	5.91	52.13	84.41	-0.194	GRAS	2	1	Nucleus	334	698	3.53793e-95	GRAS superfamily
HAM	HcGRAS74	rna-HHC052041.1	unanchor319:404483-405787	434	48689.6	6.34	55.26	92.76	-0.185	GRAS	1	0	Nucleus	57	432	9.33592e-96	GRAS superfamily
HAM	HcGRAS48	rna-HHC036632.1	Chr8:257887172-257888950	495	53875.4	5.17	51.63	93.21	0.065	GRAS	1	0	Nucleus	124	494	5.5176e-82	GRAS superfamily
HAM	HcGRAS59	rna-HHC044034.1	Chr10:231399760-231401519	495	53844.1	5.06	55.82	88.89	-0.026	GRAS	1	0	Nucleus	114	494	2.91014e-71	GRAS superfamily
LISCI	HcGRAS20	rna-HHC015327.1	Chr3:290453060-290453935	291	33591.6	7.67	36.2	81.75	-0.243	GRAS	1	0	Cytoplasm	11	274	5.87647e-91	GRAS superfamily
LISCL	HcGRAS3	rna-HHC003425.1	Chr1:188672779-188675362	731	81999.3	5.81	54.83	74.58	-0.491	GRAS	2	1	Cytoplasm/Nucleus	360	730	1.53229e-150	GRAS
LISCL	HcGRAS6	rna-HHC006284.1	Chr2:2073139-2075310	676	76459.9	5.35	48.37	77.04	-0.507	GRAS	2	1	Nucleus	300	671	1.53576e-151	GRAS
LISCL	HcGRAS7	rna-HHC006318.1	Chr2:2663660-2667331	677	76651.2	5.35	47.79	77.65	-0.506	GRAS	3	2	Nucleus	301	672	1.02704e-151	GRAS
LISCL	HcGRAS11	rna-HHC008703.3	Chr2:268817659-268820210	729	81263.8	8.59	52.74	74.94	-0.442	GRAS	2	1	Nucleus	354	724	1.25604e-149	GRAS
LISCL	HcGRAS44	rna-HHC034268.1	Chr8:137633484-137634700	381	43931.6	9.51	38.93	83.12	-0.374	GRAS	2	1	Nucleus	41	379	2.57626e-112	GRAS superfamily
LISCL	HcGRAS71	rna-HHC050087.1	unanchor303:924997-925596	199	23213.7	6.96	39.62	88.14	-0.143	GRAS	1	0	Cytoplasm	6	199	7.75738e-64	GRAS superfamily
LS	HcGRAS4	rna-HHC003832.1	Chr1:220657302-220659028	527	59660.7	5.14	43.65	88.25	-0.232	GRAS	1	0	Nucleus	151	520	1.34206e-78	GRAS superfamily
LS	HcGRAS45	rna-HHC034388.1	Chr8:147884078-147886122	386	43529.3	6.18	32.33	94.69	-0.01	GRAS	1	0	Nucleus	24	379	8.86458e-95	GRAS superfamily
LS	HcGRAS46	rna-HHC034390.1	Chr8:147955065-147956633	522	58733.9	5.52	42.57	90.8	-0.148	GRAS	1	0	Nucleus	155	517	7.79911e-85	GRAS superfamily
LS	HcGRAS57	rna-HHC039644.1	Chr9:210215003-210216145	380	43412.9	8.3	39.26	90.32	-0.147	GRAS	1	0	Cytoplasm/Nucleus	4	373	1.04793e-79	GRAS superfamily
LS	HcGRAS68	rna-HHC049209.1	unanchor299:832533-834532	507	56270.2	6.07	54.34	85.27	-0.206	GRAS	1	0	Nucleus	61	502	2.43812e-133	GRAS
NSP1	HcGRAS41	rna-HHC032450.1	Chr7:260754511-260756533	505	56033.6	6	51.83	78	-0.549	GRAS	1	0	Nucleus	139	500	4.11202e-71	GRAS superfamily
NSP1	HcGRAS54	rna-HHC038335.1	Chr9:139745556-139747286	504	55330.2	9.15	50.65	76.05	-0.516	GRAS	1	0	Nucleus	129	499	2.23098e-68	GRAS superfamily
NSP1	HcGRAS17	rna-HHC013740.6	Chr3:211506018-211507334	438	48095.9	5.67	47.23	90.21	-0.122	GRAS	1	0	Nucleus	54	431	2.20995e-102	GRAS superfamily
NSP1	HcGRAS35	rna-HHC030135.1	Chr7:25643938-25645550	428	47057.6	5.49	46.34	88.43	-0.143	GRAS	1	0	Nucleus	44	421	9.72228e-102	GRAS superfamily
NSP1	HcGRAS50	rna-HHC036722.1	Chr8:260264753-260266060	435	48158.4	5.7	58.01	87.66	-0.182	GRAS	1	0	Nucleus	53	432	3.2107e-91	GRAS superfamily
NSP1	HcGRAS52	rna-HHC037787.6	Chr9:98779046-98806806	426	47557.9	5.57	47.12	85.38	-0.396	GRAS	1	0	Nucleus	40	422	2.21716e-97	GRAS superfamily
NSP1	HcGRAS61	rna-HHC044103.1	Chr10:232933447-232934769	440	48593.8	5.45	62.02	84.05	-0.17	GRAS	1	0	Cytoplasm/Nucleus	60	437	1.52592e-93	GRAS superfamily
NSP1	HcGRAS70	rna-HHC049987.1	unanchor718:435288-436436	382	42643.3	5.47	56.54	89.14	-0.176	GRAS	1	0	Cytoplasm/Nucleus	1	379	6.98869e-94	GRAS superfamily
NSP2	HcGRAS56	rna-HHC038504.1	Chr9:149218484-149220040	518	56914.3	5.56	48.34	85.87	-0.227	GRAS	1	0	Nucleus	103	500	2.63209e-108	GRAS superfamily
NSP2	HcGRAS75	rna-HHC052463.6	unanchor110:77046-78104	445	50223.1	4.74	37.55	84.31	-0.13	GRAS	1	0	Nucleus	104	445	1.91856e-43	GRAS superfamily
NSP2	HcGRAS9	rna-HHC008359.1	Chr2:237974973-237976061	362	41080.9	4.92	44.73	81.33	-0.128	GRAS	1	0	Nucleus	83	352	1.48728e-28	GRAS superfamily
NSP2	HcGRAS10	rna-HHC008361.6	Chr2:238100610-238101668	362	41080.9	4.92	44.73	81.33	-0.128	GRAS	1	0	Nucleus	83	352	1.48728e-28	GRAS superfamily
NSP2	HcGRAS14	rna-HHC011911.1	Chr3:9325141-9326394	417	46267.8	4.89	38.16	95.37	0.08	GRAS	1	0	Nucleus	65	414	2.97758e-81	GRAS superfamily
NSP2	HcGRAS15	rna-HHC013155.1	Chr3:179108983-179110822	509	55360.5	5.61	46.69	77.05	-0.252	GRAS	1	0	Nucleus	100	491	5.08176e-114	GRAS
NSP2	HcGRAS18	rna-HHC014937.1	Chr3:269246895-269248710	431	48636.6	4.99	46.89	86.61	-0.168	GRAS	1	0	Nucleus	87	430	3.11987e-34	GRAS superfamily
NSP2	HcGRAS39	rna-HHC032300.1	Chr7:249410120-249411858	510	55975.9	5.49	47.29	84.73	-0.229	GRAS	1	0	Nucleus	96	492	6.04866e-108	GRAS superfamily
NSP2	HcGRAS77	rna-HHC053799.1	unanchor109:48920-49942	340	38638.2	5.09	43.39	85.18	-0.074	GRAS	1	0	Cytoplasm/Nucleus	59	330	4.98501e-31	GRAS superfamily
PAT	HcGRAS16	rna-HHC013734.2	Chr3:211217810-211221120	569	64129.5	5.81	48.89	78.84	-0.517	GRAS	2	1	Nucleus	200	568	3.25759e-175	GRAS
PAT	HcGRAS32	rna-HHC027054.6	Chr6:177681400-177691849	568	63544.4	4.93	45.88	80.49	-0.426	GRAS	3	2	Nucleus	200	568	7.08903e-178	GRAS
PAT	HcGRAS36	rna-HHC030143.1	Chr7:25887629-25890981	479	54201.1	5.49	42.44	87.33	-0.362	GRAS	2	1	Nucleus	110	478	1.22117e-167	GRAS
PAT	HcGRAS47	rna-HHC036604.6	Chr8:256937217-256942057	533	59731.5	5.69	45.09	86.9	-0.315	GRAS	1	0	Nucleus	163	533	0	GRAS
PAT	HcGRAS58	rna-HHC044008.1	Chr10:230626975-230628573	532	59591.5	5.77	44.49	87.78	-0.293	GRAS	1	0	Cytoplasm/Nucleus	162	532	0	GRAS
PAT	HcGRAS65	rna-HHC045258.1	Chr11:41556774-41574974	568	63794.8	5.04	49.68	80	-0.436	GRAS	3	2	Nucleus	200	568	3.4328e-175	GRAS
PAT	HcGRAS78	rna-HHC053903.6	unanchor612:110541-126090	566	63570.6	5.12	51.39	79.08	-0.438	GRAS	4	3	Nucleus	198	566	9.75483e-176	GRAS
PAT	HcGRAS21	rna-HHC016409.1	Chr4:7043741-7045712	609	66722.2	6.18	50.96	73.5	-0.371	GRAS	1	0	Nucleus	230	608	7.85132e-120	GRAS
PAT	HcGRAS25	rna-HHC020312.1	Chr4:289346069-289347950	544	58668.8	8.39	42.74	84.3	-0.145	GRAS	1	0	Nucleus	166	544	2.5875e-119	GRAS
PAT	HcGRAS69	rna-HHC049683.6	unanchor363:56683-58317	563	61035.3	8.38	42.43	81.46	-0.211	GRAS	1	0	Nucleus	185	563	1.76948e-119	GRAS
RAD1	HcGRAS13	rna-HHC010017.6	Chr2:348847574-348848707	377	41899.3	6.1	44.76	94.16	0.01	GRAS	1	0	Cytoplasm/Nucleus	3	376	3.15363e-126	GRAS
RAD1	HcGRAS29	rna-HHC023662.1	Chr5:137015010-137016461	483	53262.3	6.53	48.82	94.29	-0.076	GRAS	1	0	Nucleus	108	482	7.71872e-116	GRAS
RAD1	HcGRAS37	rna-HHC030261.1	Chr7:31738346-31739821	491	54302.1	5.16	47.26	83.24	-0.218	GRAS	1	0	Nucleus	107	482	2.39177e-126	GRAS
RAM1	HcGRAS26	rna-HHC020593.1	Chr4:308182693-308186994	754	82947.2	6.02	59.65	76.56	-0.384	GRAS	3	2	Nucleus	399	753	4.16256e-169	GRAS
RAM1	HcGRAS30	rna-HHC024901.1	Chr5:293269965-293274172	771	84230.9	6.11	62.31	75.94	-0.337	GRAS	3	2	Nucleus	416	770	6.02325e-173	GRAS
SCL3	HcGRAS19	rna-HHC015235.6	Chr3:286515919-286517860	509	56450.4	6.07	54.54	84.56	-0.216	GRAS	1	0	Nucleus	61	504	2.52626e-132	GRAS
SCL3	HcGRAS43	rna-HHC034007.6	Chr8:107262232-107263670	462	51832.3	6.26	46.19	86.41	-0.246	GRAS	2	1	Nucleus	28	455	1.65314e-139	GRAS
SCL4/7	HcGRAS51	rna-HHC036887.1	Chr8:264774343-264776246	555	62005	4.75	49.88	86.31	-0.181	GRAS	1	0	Cytoplasm/Nucleus	170	554	3.74452e-124	GRAS
SCLA	HcGRAS34	rna-HHC029116.1	Chr6:290358321-290360499	473	53295.6	6.01	49.06	90.11	-0.346	GRAS	1	0	Nucleus	93	469	6.21387e-117	GRAS
SCLA	HcGRAS67	rna-HHC047183.1	Chr11:213237883-213239274	463	52583.7	6.22	48.61	84.9	-0.432	GRAS	1	0	Nucleus	81	459	9.26052e-114	GRAS
SCLA	HcGRAS72	rna-HHC050192.1	unanchor648:630752-632146	464	52585.6	6.01	48.34	84.94	-0.43	GRAS	1	0	Nucleus	81	460	1.11405e-113	GRAS
SCR	HcGRAS5	rna-HHC005801.1	Chr1:460853783-460856519	571	62650.9	6.11	52.24	86.13	-0.267	GRAS	2	1	Nucleus	207	556	1.10308e-163	GRAS
SCR	HcGRAS8	rna-HHC006612.1	Chr2:11601625-11604368	659	71752.2	6	64.18	86.95	-0.287	GRAS	2	1	Nucleus	280	639	1.76018e-158	GRAS
SCR	HcGRAS42	rna-HHC032885.1	Chr7:282378737-282380477	463	50498.3	5.21	55.19	93.13	-0.116	GRAS	1	0	Nucleus	86	444	2.24809e-148	GRAS
SCR	HcGRAS53	rna-HHC037918.6	Chr9:108403869-108405565	476	51619.6	5.77	56.56	93.24	-0.085	GRAS	1	0	Nucleus	91	447	1.72658e-147	GRAS
SCR	HcGRAS63	rna-HHC044883.1	Chr11:18029731-18031167	478	53153.3	5.62	49.06	83.89	-0.172	GRAS	1	0	Nucleus	115	471	1.50817e-140	GRAS
SCR	HcGRAS64	rna-HHC044885.1	Chr11:18153987-18155420	477	52902.2	5.74	44.56	85.7	-0.118	GRAS	1	0	Nucleus	114	470	5.43901e-140	GRAS
SHR	HcGRAS33	rna-HHC028872.6	Chr6:282830358-282831593	411	46311.4	5.38	50.47	77.83	-0.312	GRAS	1	0	Nucleus	38	410	7.22096e-118	GRAS
SHR	HcGRAS49	rna-HHC036671.1	Chr8:259034143-259035865	532	59251.6	4.99	56.39	73.18	-0.5	GRAS	1	0	Nucleus	140	531	2.12664e-105	GRAS superfamily
SHR	HcGRAS60	rna-HHC044078.1	Chr10:232184013-232185800	515	57728.1	5.1	52.2	70.08	-0.481	GRAS	1	0	Nucleus	128	514	3.26518e-112	GRAS superfamily
SHR	HcGRAS66	rna-HHC046864.6	Chr11:205273414-205274647	408	46288.2	5.36	49.52	74.56	-0.365	GRAS	1	0	Nucleus	37	407	2.91019e-118	GRAS
SHR	HcGRAS73	rna-HHC051755.6	unanchor639:337407-339361	410	46448.3	5.36	49.93	73.95	-0.366	GRAS	1	0	Nucleus	37	409	6.1217e-118	GRAS
SHR	HcGRAS76	rna-HHC053141.1	unanchor716:180749-182516	515	57853.3	5.11	53.26	70.83	-0.49	GRAS	1	0	Nucleus	128	514	2.38571e-112	GRAS superfamily

## Sheet: GRAS gene sequences
Table S2. List of the 78 Hemerocallis citrina Baroni GRAS genes identified in this study.
Gene	Gene ID	Sequence Type	Sequences
HcGRAS1	rna-HHC000294.1	Protein	MDIDVGMDSFSPPPEFDNLLSGVAGYRVRSSDLRYVADQLDALDSAILSAPDSNWAPPDPDSAHYDPSDLASWVDSMLDPNPNPITPPPIITSTCMAETAPPQISPILADEDAAIHLVRLLITCADSIQRGDTGLAGNLLTEMTGLLARVGTGFGIGKVGGYFADALYRRLYSLPTPTATSANSDVTYRGFYEASPFLKFAHFTANQAILEAIDGCDRVHVIDFGLDQGLQWPALIQALALRPGGPPCLRLTGIGPPSTDGRDYLRDIGLKLADLARSVNVRFSFRGIAANRINDVKPWMLHVADGEAVVINSVFNLHRSLCEPDSPCQIDSILGWIGQIRPKIVTVVEQEVDHNKPAFLERFTEALFYYSAVFDSMEGGRAGRDEAALAEVYLQREIC…
HcGRAS1	rna-HHC000294.1	CDS	ATGGATATTGATGTGGGTATGGATAGTTTCTCACCTCCGCCCGAGTTCGACAACCTCTTATCGGGCGTTGCGGGTTACCGGGTCCGCTCCTCCGACCTCCGCTACGTGGCCGACCAGCTCGACGCCTTAGACTCAGCCATTCTATCCGCACCCGACAGCAACTGGGCCCCGCCTGACCCCGATTCGGCCCACTACGACCCCTCCGACCTCGCCTCCTGGGTCGACTCCATGCTCGACCCGAACCCCAACCCAATAACACCCCCTCCAATAATCACATCCACGTGTATGGCTGAAACAGCGCCACCTCAGATCTCCCCTATACTCGCCGATGAGGATGCCGCCATCCACCTCGTCCGCCTTCTAATCACGTGCGCGGACTCCATCCAACGTGGCGACACC…
HcGRAS10	rna-HHC008361.6	Protein	MVVSIDCYKFSPFEFTDEFPVVFPTIACLDASRSMLEPEDYTHPLEPPKWVCDNVCMSEYVNLPPLMFPVTDMEVDREQSMFHLLKAYGEAIDGGFLELSDVILTRLCEKSNPTGTTMERFSHYLIQQSDPQSQYLKHESAKNYALAFRGFYEMTPYGKFAHFVANASIQDCLPRDIRSLHIVDFNVGDGIQWPPLLAALGPHYIVRITCLDFKHDDGGFRSRTKERLESFAQTMGLELRVDQMKLGELLLEKMSARSNGSSEREWLVFNCMVGFPHMEVADTNQKIQVEEFVRAAQELVASSSASGMLTYGTGLSGLVPYSDGHLLHSEALFESLEWHFEPNLNLARTTMECLFVGARVFL*
HcGRAS10	rna-HHC008361.6	CDS	ATGGTGGTTTCAATCGATTGCTACAAGTTCTCTCCATTTGAATTCACTGATGAATTTCCTGTTGTATTCCCTACTATAGCCTGTCTTGATGCTTCTCGTTCTATGTTAGAGCCTGAGGACTATACACATCCACTAGAGCCACCTAAATGGGTTTGTGACAATGTGTGCATGAGTGAATATGTAAACCTACCTCCCTTAATGTTTCCCGTTACAGACATGGAAGTTGATCGTGAACAGAGCATGTTCCATCTCCTGAAGGCCTACGGAGAGGCTATTGATGGAGGGTTTCTAGAGCTCTCTGATGTGATATTGACTCGGCTCTGTGAGAAGAGCAACCCGACTGGCACGACCATGGAGCGCTTCTCTCACTACTTAATCCAACAATCCGACCCCCAGTCC…
HcGRAS11	rna-HHC008703.3	Protein	EVSKAACFCRTKKKKKNRISSSKNALQLMIHDPVAMNGLGIDGFFSDPNPQPFPIQNGGGGGGGYGSFQYRHSAPLQTRKLPPAPSPSSAAVSTPEEAEVFSDIVLNYISKMLMEEDVDEKVNILYQEVDEEHSAAAIQAAEKPFYDALGEQYPPPPSMNLNSVSPPLSSSSSSSSSYGSWVSNSFNGKSSSSSSSSGSWVSDPVGFNQICSLSDYPASSSQDPSLVWQFKKGVEEARKFLPSDDRLVIDLESRGFSPMKQQEEVYSRGRKNPNSDAGELDVIEGRSSKQSAVTVTSEETVRSEIFDQILLCHGPEKGAASEVEALREAMQKQASLSNGWGRKKKNNKEDVVDLRTLLIHCAQAVAADDRRTANGLLRQIRQSSSPFGDGSQRLAQCFA…
HcGRAS11	rna-HHC008703.3	CDS	GAGGTAAGCAAAGCGGCCTGTTTTTGTAGGACGAAAAAAAAAAAAAAAAACCGGATCTCTTCTTCAAAAAATGCGTTACAACTGATGATTCACGATCCGGTGGCTATGAACGGTTTAGGGATTGACGGCTTCTTCTCCGACCCGAACCCGCAACCTTTTCCGATCCAGAACGGCGGCGGGGGCGGAGGCGGCTATGGAAGCTTCCAGTACCGTCATTCCGCTCCGCTTCAAACCCGGAAGCTTCCTCCTGCTCCTTCACCCTCATCTGCTGCCGTCAGCACGCCGGAAGAGGCGGAGGTTTTCTCGGATATCGTGTTGAATTACATTAGCAAGATGCTGATGGAGGAGGACGTGGACGAGAAGGTCAATATTTTGTATCAGGAAGTGGACGAGGAGCAT…
HcGRAS12	rna-HHC008938.1	Protein	MLFNPLQSSGVLEDFANTNSNKRRKGSSSSTEPTSVLENRRSLSPPNSSSTLSSSLGSGGGGGGGGGASSDSAAGAPELRPVPPLPQCSEQQHLEDWEAMLSDSGAGVVVPPTSNGNNSQDQSFLRWIMDDNIGSGFGLVDPSFGFVDPIGGAPSLPSLPQSLPNPVFLPDEEKPLLFNPFQAYPSQNPSLFLPMPQFPAHIETHQPHFPDSGNIGNNNNNNNNNNSLFLRRNQPQNPAFTNPPAAAAVQMKPKMGSDDQAMVDSLFKAAEFVEAGNYIGARGILARLNQQLPSHPVIGKPLFRSAFYFKEALLLLTNNTPPNPTLLTPLDVLLKLGTYKAFSEISPILQFTNFTSIQAILEVISGSNHIHVIDFDVGVGGHWSSFMQELAHRRGGAIP…
HcGRAS12	rna-HHC008938.1	CDS	ATGCTCTTTAATCCTCTACAAAGCTCAGGGGTTCTAGAAGACTTTGCCAACACCAATTCAAACAAGAGAAGAAAAGGATCATCGTCATCAACTGAGCCCACTTCAGTTCTTGAAAATAGAAGGAGTTTAAGCCCGCCAAACTCCTCTTCAACGCTGTCTTCTTCCCTAGGCAGCGGCGGCGGCGGTGGCGGCGGCGGCGGCGCCTCCTCTGACTCCGCCGCCGGAGCGCCGGAGCTCCGCCCTGTCCCTCCCCTTCCTCAATGTAGTGAGCAGCAGCATTTGGAGGACTGGGAAGCCATGCTCTCGGATTCGGGTGCGGGTGTAGTTGTTCCTCCTACTAGCAACGGTAATAACAGTCAGGATCAGTCGTTTCTGCGTTGGATCATGGATGATAACATC…
HcGRAS13	rna-HHC010017.6	Protein	MKLVHLLISCAEAVACRDRTQASVLLTELKSTALALAMSFQRVASCFVQGLADRLAVVQPLGAVGLVTALKKDGTDFEDDEKKEEALTLAYEICPYIQFGHFVANAVILEAFEGENMVHVVDLGMTSALAHGHQWQKLLDSLVNRAAGPPSRVRITGVSPHSDQLRRIGSDLENYAISLGIDFQFIAISANLESLKPKDFTIEEGEVVAISSVLQLHCVVKESRGALNSVLRVIYGLSPKVLAIVEQDSGHNGPFFLGRFMEALHYYSAVFDALDAMLPRYDTRRAKVEQFYFGEEIRNIVSCEGPARVERHERVDQWRRRMSRAGFQLWPMKMAGPAKEWVEEFSECKGFTVGEEKGCMVLGWKSKPLIAASCWKC*
HcGRAS13	rna-HHC010017.6	CDS	ATGAAACTCGTGCACTTACTCATCTCATGTGCCGAAGCTGTCGCTTGTCGTGACCGAACACAAGCTTCTGTGCTCCTAACCGAGCTAAAATCCACTGCGCTTGCACTAGCCATGTCGTTCCAACGTGTTGCCTCATGCTTTGTGCAGGGCCTGGCCGATCGCCTAGCGGTCGTCCAGCCATTAGGAGCAGTAGGATTGGTTACAGCGTTGAAAAAAGATGGCACTGATTTTGAAGATGATGAGAAAAAAGAGGAAGCCTTGACGTTGGCTTATGAAATATGTCCATACATTCAATTTGGGCATTTTGTGGCCAATGCTGTGATTTTAGAAGCCTTTGAGGGAGAGAATATGGTTCACGTGGTGGACCTCGGGATGACGTCAGCCCTGGCCCATGGTCAC…
HcGRAS14	rna-HHC011911.1	Protein	MDSISDLLFPTDYNHDALHFLDHDPLLPIFDHDFFISLELDDEPQPVSSVCDLLSSTGSPQQAYNLLLMCAEAIELDNWQLASTFISKLEQLHLINQLDSHDTSPFLRLAEFFTQALKIRAATGPHAIDAATTVPKEGNMSAYQMVQELTPFVKFAHFTANQAILEATEGDAEVHVIDFDVVEGIQWPPLMVDLASRTTTATALRITALVSSSTEQASSRIHQTGRRLVEFAGSIGFSLKFDQLDMNDLDKLTLQVQKGSVIANCTVQNPQTITVAEFLTKVNKLVPKMVVLVEEEVFYNKCNKSSFVEFFSDALQHFASVSDSLACSFSGRYRAGLRLVEREMVGPRIVELVSGFPFGELSMEGFRVVPVSGCNVAQAKYLLGVFNRGFGVQFESGRL…
HcGRAS14	rna-HHC011911.1	CDS	ATGGACTCAATATCTGACCTCCTCTTTCCCACAGATTACAATCATGATGCCCTTCACTTCCTTGATCATGATCCATTACTGCCAATCTTTGATCATGATTTCTTCATCAGCCTAGAGCTAGATGATGAACCTCAACCAGTTTCATCAGTTTGTGATCTCTTGTCGTCGACGGGGTCGCCTCAGCAGGCCTACAATCTCCTCCTAATGTGCGCAGAAGCGATCGAGTTGGACAACTGGCAGTTGGCCTCCACCTTCATCTCCAAACTCGAACAGCTTCATCTCATCAACCAATTGGACAGTCATGACACTAGCCCATTTCTCCGGTTAGCCGAATTCTTCACACAAGCCCTCAAAATCCGCGCTGCCACCGGTCCCCACGCTATCGACGCTGCAACAACG…
HcGRAS15	rna-HHC013155.1	Protein	MDFAMEDGYCEIENSGCSSTSTIDNWNDWSPVIDDWAPLACDTTDIDFHSLIESMMMPASACNFPESTTTSNESSPARIPEHDDSSVGEGVGDDDKGLRLVHMLMAAAEALTGAHKSRELARVILVRLREMVSPPAVIAGAGSNMERLAAHFTDALQGLVDGTRAGGSHHRPPNDRHQSGDVTAAFQLLQDMSPYVKFGHFTANQAIIESVSSDRRVHIVDFDIMEGVQWASLMQALISQKDGPPPPHVRITAITRGGVGVGGGGSGRKPMSSVQETGRRLVSFAASLGLPFSFSQCRLDPDEKFRPSAIKVVKGETLIANCVLHPPHLPHRPASSIASFLTGTATLNAKLVTLVEEEGEIRRKGDEENGFVGQFMDELQRYSAIWDSLEAGFPKQGWA…
HcGRAS15	rna-HHC013155.1	CDS	ATGGATTTTGCAATGGAAGATGGATACTGTGAGATTGAGAACTCTGGTTGTAGCTCCACTTCCACTATTGACAACTGGAATGACTGGTCTCCGGTCATCGACGACTGGGCACCGCTGGCTTGCGACACCACTGACATCGACTTCCACAGCCTCATCGAGTCCATGATGATGCCAGCCTCCGCCTGCAACTTCCCGGAAAGCACCACCACAAGTAACGAAAGTAGCCCGGCACGGATTCCAGAGCACGACGACAGCAGTGTCGGAGAGGGCGTGGGCGACGACGACAAGGGGCTACGGCTCGTGCACATGCTGATGGCCGCGGCCGAGGCCCTCACCGGGGCCCACAAAAGCAGGGAGCTCGCCCGTGTGATATTGGTTCGGCTCAGGGAGATGGTCTCA…
HcGRAS16	rna-HHC013734.2	Protein	MQSCSMDSHQLLKYGLHDSNSSSYNFSSSSHTPNLTWQVSSLKFDLGNSPNSPLSSHLESDSFSRHSNSQDLQYSSTDTPSGHHTPCHYSPLEINSSLNPSQIHIPEPYVVSSQSMKNALQELETALMAPDTEEPTSSSNVDPDEKPPPQPQPQPQPQLTEQRSRARITEVRPQMKHEIRPEKRQKEARELTEGNNTDVKQVLMKCAEALDDNRLDDFRTLVEETRGFVSIIGEPIQRLGAYMVEGLVARRDSSGTNIYRALRCREPESKELLSYMRILYDICPYFKFGYMAANGAIAEAVRNEDKIHIIDFQIAQGTQWITLIQALAARPGGPPHVRITGIDDPVSEFARGASLELVGKMLADMSKKFKIPLEFTPLAVYGPDVKREMLDIRPGEAIA…
HcGRAS16	rna-HHC013734.2	CDS	ATGCAATCCTGTAGTATGGACTCCCACCAGCTTCTCAAATATGGACTCCACGACTCTAACTCATCATCTTACAATTTCTCTTCGTCAAGCCATACACCGAACTTGACATGGCAAGTGAGCTCCCTCAAGTTTGACCTCGGCAATTCACCAAACTCCCCTCTTTCCTCCCACTTGGAATCTGATTCATTCTCCAGACATAGCAACAGCCAGGATCTTCAATACAGCTCTACCGATACGCCCTCGGGCCACCACACTCCCTGCCATTACTCCCCACTTGAGATTAACAGTTCGCTCAATCCATCCCAAATCCATATACCTGAGCCCTATGTAGTTTCTAGCCAGAGCATGAAAAATGCTCTTCAAGAACTAGAAACCGCTCTTATGGCTCCAGATACGGAA…
HcGRAS17	rna-HHC013740.6	Protein	MKAKLRGPAHLPPSSPPPTSHLSLPNPTLFLSDAAATLKANCTSAITTLDASCIEKLLLHCAAALESNDGTLAQQVMWVLNNIAVPNGDPNQRLTSFFLKALLGRSAHLCQSSAFPTPATRLISPMPVTELARYIDLTPWHRFGFTASNGAIFRAVQGRTNIHIVDFGITHCMQWPTLIDSLSKRAEGPPSLVRITVLPSVRPPVPPVLAVSIDQIGIRLANFARSKNLSFELHVVSSNNNPSFIQELTSGILNPTTLDLREDETVVVNCHSFLRYLTSDDKDGFLESIHDLNPSIVTLTDEDGTPGLDSPSLSSRITACFNYLWIPFDALETFLPKDSKQRAEYEADVGQKIENIIGFEGEQRIERIETGGKIGQRMRKAGFTTLPFDEEMVKEVKGL…
HcGRAS17	rna-HHC013740.6	CDS	ATGAAGGCTAAGCTAAGAGGCCCCGCTCACCTCCCACCTTCATCTCCACCTCCCACCTCTCATCTCTCCCTCCCAAACCCTACCCTCTTCCTCAGCGATGCCGCTGCCACCCTTAAGGCCAATTGCACCTCTGCCATTACCACCCTCGACGCTTCCTGCATCGAGAAGCTCCTCCTCCACTGCGCCGCCGCCCTTGAGAGCAACGATGGAACCCTAGCGCAGCAAGTCATGTGGGTCCTCAACAACATTGCCGTCCCCAATGGGGACCCTAACCAACGTCTCACCTCCTTCTTCCTCAAAGCCCTCCTTGGCCGGTCTGCCCATCTTTGCCAAAGTTCTGCGTTCCCTACACCGGCCACTCGCCTAATAAGCCCCATGCCGGTCACTGAGCTTGCCAGA…
HcGRAS18	rna-HHC014937.1	Protein	MESFMDYYELSNDFSDIFPSDFCDDASLAALLMPENYPFGIGNSLEWTCEGQSSPEDVSTGEVVNLPPLSSPVADMELVDQEVSKFHLLKAYGEAMSEGLIELAQVILSRLCEKASLMGTTMERLSHYLLQQSSDPQSEYLKQECIKNYAMAFRAFYEITPYGRFAHFVANASIQESLPRDKDLVIIHIIDLNIGEGIQWPPLLAVLGSCQSVRITFIDQEEGDHCRFERVKERLLSFSQTMGHKLIVDKMNLGELLLEKRRLCTNAREREWLVFNCMVGLPHMGVANKKQNNQVEEFTRVGQELLSCPNTCGMLTFATGLSGHGKFSEGHIMHSHALFESMEWHFQSDLSLARTTMENLFLGECISSSFLLDEFSVGSKLKDCRLSKKNLLEAKEMVK…
HcGRAS18	rna-HHC014937.1	CDS	ATGGAGAGCTTCATGGATTACTATGAATTATCTAATGATTTCTCCGATATATTCCCTTCAGATTTTTGTGATGATGCTTCTCTTGCTGCTTTGTTGATGCCTGAAAACTATCCCTTTGGCATCGGCAACTCTTTAGAATGGACATGTGAAGGACAATCGAGTCCTGAAGATGTGAGCACCGGCGAAGTTGTCAACTTACCGCCTCTATCATCTCCAGTGGCAGACATGGAATTAGTTGACCAAGAAGTAAGCAAATTCCATCTCCTGAAGGCATATGGAGAGGCAATGAGCGAAGGGCTCATTGAACTAGCACAAGTGATATTGTCTCGGCTCTGTGAGAAGGCTAGCCTCATGGGGACCACGATGGAGCGTCTCTCTCACTACCTACTGCAACAATCC…
HcGRAS19	rna-HHC015235.6	Protein	MVQQEEGSSSVTSSPLQTFSLMSLSPSTLGVGGTSSPYAIPIPIPSPWVRELKSDERGLYLIHLLINCANHVAAFNLDHANSFLDHISHLASPDGDAMQRIASYFTDALARRILRSLPGLYRALNSTARFPQPAVEAAQARKHFLDLCPFLRIAYLVSNQAIIEAMDGEKMVHVIDLNASDPAQWVALLKALNARPEGPPHLRITGVNEHRELLNHMAGVLSEEAEKLDIPFQFNPVVVSSSRLDNLDMESLRVKTGEALAISSSLQLHSLLACEDGKLPPAASTPTPTPTGKTSLHQLHRKFHKGHGDGGGTLGEMLEKDHNLNGNGFLPSPDSGSGSSSPSPFGMVPGSMRLENFLASLWGLSPKIMVVTEQESNHNGATMNERFMEALYFYATLFD…
HcGRAS19	rna-HHC015235.6	CDS	ATGGTGCAACAAGAGGAAGGTTCGTCCTCGGTGACATCCTCACCACTCCAGACCTTCTCCCTCATGTCACTCTCCCCCAGCACCCTCGGCGTCGGCGGCACCTCCTCCCCATACGCCATCCCCATCCCAATCCCATCCCCGTGGGTCCGCGAACTCAAATCAGACGAGCGCGGCCTCTACCTCATCCACCTCCTCATCAACTGCGCCAACCATGTCGCTGCCTTCAACCTCGACCATGCAAATTCCTTCCTAGACCACATCTCCCATCTAGCATCCCCCGATGGCGATGCCATGCAGCGAATTGCATCCTACTTCACTGACGCCCTTGCCCGCCGTATCCTCCGCTCCCTGCCGGGCCTCTACCGAGCTCTTAACTCCACCGCACGCTTCCCTCAACCT…
HcGRAS2	rna-HHC002236.1	Protein	MIHLLTKDTDIDASFITANTTQFPFVVEDALVYFLNQKEDLFNDEDLFHNSTWIKGHQATSTNTENQALELVSLLTSCAESTKYGDHAAIDYFISRLGELASPRGSPIHRIVAYFTESLALRAVRLWPHVFSISYPRIIDQIDDDDDDNGIALRLLNQVSPIPKFLYFTLNERLLRAFEGHDRVHIIDHDIKEGLQWPSFLMSLASRPNPPTHVRITGIGDSRQDLQNTGARLKGLAESLNLQCEFHPVVDSLEDVRLWMLHVKEGECVAVNCIFQLHKVLYDENWGALMNLLGLIRSTKTSILLVGEEEAEHNDPRWEIRFANSLKYYSAIFDSIHSSHLPEDNMARIKIEEMFARSIRNILVWEGRERVERHETLDRWREMMEFGGFRCLGFGEREE…
HcGRAS2	rna-HHC002236.1	CDS	ATGATTCATCTCTTAACCAAAGATACCGATATAGATGCTAGTTTTATTACTGCAAATACTACCCAATTTCCATTCGTCGTGGAAGACGCCTTGGTTTATTTCTTAAATCAAAAGGAAGACTTATTTAATGATGAAGACTTGTTTCATAATTCGACATGGATAAAGGGTCATCAAGCCACGAGCACCAACACGGAGAACCAAGCACTGGAGCTCGTGAGCTTGCTCACATCATGCGCTGAGTCTACAAAATACGGTGACCATGCAGCCATTGACTACTTTATTTCTAGGTTGGGAGAGTTAGCATCTCCCCGAGGCTCCCCAATTCACCGCATTGTAGCTTATTTCACCGAATCATTAGCCTTACGAGCTGTCAGGCTATGGCCACATGTCTTCTCTATA…
HcGRAS20	rna-HHC015327.1	Protein	MYHFLMAKGATATDILKAYQLYLAACPFKRISHFFSNTTIMNVAVNASTIHIIDFSIYFGFQWSCLIQRLAKRPCGPPKLRITGIDVPQPGFRPTERIEETEKRLEAYAEHFGVSFQYNSIASKWEKIRVEDLQIHKGDVLIVNCLYRFRNLVDETMVVDNPRNMLLNTIRKANPDVFIHGIVNGSYSAPFFVTRFREALFHFSALFDMLETTVPREDAQRFLIKKDLFGRDAMNVISCEGPVRVEGPVRVEGPETYKQWQVRNFRAGFTQFPLNAENYEEGERQSEGELP*
HcGRAS20	rna-HHC015327.1	CDS	ATGTATCACTTTCTAATGGCAAAAGGAGCTACAGCTACTGACATACTGAAAGCGTATCAGCTTTATCTTGCAGCTTGCCCTTTTAAGAGAATCTCGCATTTCTTCTCCAACACGACAATCATGAATGTAGCTGTGAATGCTTCGACAATTCATATAATAGATTTTAGTATCTATTTTGGATTTCAATGGTCGTGCCTTATTCAGAGGTTGGCAAAGAGGCCATGTGGTCCACCCAAGCTGCGGATAACGGGTATTGATGTACCCCAACCAGGTTTTCGCCCAACAGAGAGGATTGAGGAGACCGAGAAGAGGCTGGAAGCTTATGCAGAGCACTTTGGAGTGTCTTTTCAGTACAATTCTATTGCATCCAAATGGGAGAAGATTCGGGTTGAGGACTTG…
HcGRAS21	rna-HHC016409.1	Protein	MASGFNGGDPRGSFRYGVGSTAQFPYQQRSDGAQLPYLYQQRSNGPQLPYQRQSEDPQGVLKRSLSELEWKQQQQFQSAMFLRSVKPRTNLNSPISPLSPVDFPSNSSSSSISSSTGFNYLRAQPHPQLQPSDFSFVTPFEKKPTMENQLQELEKHLLFDDFENENEDDVSVGTDFDEAIRQLLSPSPPATTAAVPPQNSCSPLSPTTPTTSSTSSSSSSPSPNPPTPSKQLLLDTATAISDGNLDTATANLAVLKRSANPRGDSEQRLTAMMAAALFSRANPPPAVSGTLTSPIAELCSLEHQSASQMLYEVSPCFKHGLAAANYAILDVTEGRSEIHVVDFDFGQGEQYASLISALAERSRHRPSVVTPSVKITAVCDPTFPFNTISTVNNLKVIGE…
HcGRAS21	rna-HHC016409.1	CDS	ATGGCCTCCGGCTTTAACGGCGGCGATCCACGTGGATCCTTCCGTTACGGCGTCGGATCCACCGCCCAATTCCCCTACCAGCAAAGATCCGACGGCGCGCAGCTCCCGTACCTGTACCAGCAGCGATCCAACGGCCCACAATTGCCGTACCAGCGCCAATCGGAAGATCCACAGGGCGTTTTGAAACGGTCGTTGTCCGAGTTAGAATGGAAGCAGCAGCAGCAATTTCAGAGCGCGATGTTCCTCCGATCAGTGAAGCCGCGCACGAATCTCAACTCGCCCATCTCCCCGCTCTCGCCCGTTGATTTCCCCTCAAATTCCTCGTCCTCGTCGATTTCATCATCAACTGGATTCAATTATCTCAGAGCGCAGCCGCATCCGCAATTGCAGCCGTCGGAT…
HcGRAS22	rna-HHC016462.1	Protein	MKRMPMPFPLHSHSQSLSLLQGVVEVAAAAPPPNNYNYWNKEDEEEEELLLLVEPCSVLDNPTNSTSTSTFSSDVAALSDPNNNNSSSSPKWPTTTSAAGKEDWAASDLQPIPSMGGLAVDNWDAMLCGSPTQEQTFLRWIMGGDVDDSSSAAAAAAGVNYSNSSLGAFGDGGLVDPDFGFDAPSHSFLPSPPPPPMFNQESVTTTIEEKPPPALVMKNHQQSGVHLSNPGFFQPLQSHHQQQQQQQQEQEEEALVDQLLKAAELVDAGNPYSTREILARLNHQLPPSPIGLKPLLRTAFLFKEVLLRLLLANQNNPCSSPPPHHQSNPWDVVLKLSSYKAFSEVSPLLHFTNFTCTQALVEQIGNLEDRIHIVDFDLGVGCQWSSFIQELAAAHHHRS…
HcGRAS22	rna-HHC016462.1	CDS	ATGAAGCGGATGCCCATGCCCTTCCCTCTTCATTCGCATTCGCAGTCGCTGTCGCTGTTGCAGGGTGTTGTCGAAGTAGCAGCAGCAGCACCACCACCAAATAATTATAATTACTGGAACAAGGAAGACGAAGAGGAGGAGGAGCTATTATTGTTGGTAGAGCCTTGTTCAGTACTGGATAACCCAACAAACTCCACTTCCACCTCTACCTTCTCATCCGACGTGGCGGCCCTCTCCGACCCTAACAACAACAACTCCTCCTCTTCACCCAAATGGCCCACCACCACTTCCGCCGCAGGAAAGGAGGACTGGGCCGCCTCCGATCTTCAGCCCATCCCTTCCATGGGCGGCCTTGCTGTCGACAACTGGGATGCCATGCTCTGTGGGTCCCCTACACAA…
HcGRAS23	rna-HHC016590.6	Protein	MLSGFSSLLRNNSSLQFRPHHFQLQDQMNAQPFNLSCNFSNREVPKTSLSLDKPANAAKPSSCSFRKNPIPSSSSIATESNSLGGGRRLKRSHHQSNLFEEQLPLSSKRKKTEKDCRGTQFSGSDDEHFIPNNASIFQPRFSSENEVENGLQVKGESSQEEQEGLELVELLTGCVDSIGSSDHTAANYYLTRLGEVASPIGSPIHRVAAYFTEALAIRVAKTWPSIFSIAPHIVDDDDDAVALRLNNIVSPIPKFIHFTLNERLLRATEGKDRIHIIDFDIKQGLQWPSLFQSLASRHNPPAHIRITGIGNYERDLLDTGNRLASIANALNLPYEFHKVIERLEDVRLWMLHVKENECVVVNCIFQLHKAIESQSALMGFLGLIKSTNPSIVLVAEEEA…
HcGRAS23	rna-HHC016590.6	CDS	ATGTTGTCTGGGTTCTCTTCTTTGTTGAGGAACAACTCTTCTCTCCAATTCAGACCCCACCATTTTCAGCTTCAAGATCAGATGAATGCACAGCCCTTTAACCTCTCTTGCAATTTTTCGAACCGAGAAGTCCCAAAAACTTCCCTCTCTTTAGACAAACCAGCCAATGCCGCCAAGCCCTCTTCTTGCTCGTTCAGGAAAAACCCAATACCCTCATCTTCATCCATTGCAACCGAATCGAACTCTCTAGGAGGAGGAAGAAGATTGAAGAGATCCCACCACCAAAGTAACTTATTCGAAGAACAGTTGCCCTTGAGTTCCAAGAGGAAGAAGACCGAGAAGGATTGTCGTGGTACTCAATTCAGTGGCAGCGACGACGAGCATTTCATCCCTAATAAT…
HcGRAS24	rna-HHC017170.1	Protein	MGPSSEPRSAPEVDWQLADAGYRIRSSNLRHVAHSLELLDSATVGPSSIPDSLCGFPHSNPSDLATWVDSLLSEISPSSSAPPLLPPVDITPPPDLWTDQICPPQQQQQLHPVVQLANEEEDSGIRLVHLLMTCADSIQRGESRLAASLIDEMRLLLTRVNTGFGIGKVAGYFVDALIRRLYNSPQTSTIGSQTDYEILYHHYYESCPYLKFAHFTANQAILEAFDGHDRVHVIDFNLMHGLQWPALIQALALRPGGPPSLRLTGIGPPSADGRDSLREVGLRLAELARSVHVRFAFRGVAANRLDDVRPWMLQVQAGEVLAINSVMQLHKLLGDADGEGAPIEPVLDWMAALKPKIVTVVEQEADHNKPVFLDRFTEALFYYSTVFDSMEGSLGRGQS…
HcGRAS24	rna-HHC017170.1	CDS	ATGGGTCCGTCCTCCGAACCCAGATCCGCACCCGAAGTCGACTGGCAATTAGCCGACGCCGGCTACCGCATCCGCTCATCCAACCTCCGCCACGTGGCCCACAGCCTCGAACTCCTCGACTCCGCCACTGTGGGACCCTCCTCCATTCCCGACTCTCTATGCGGGTTCCCGCACAGCAACCCCTCCGACCTCGCCACCTGGGTCGACTCCCTTCTCTCCGAAATCTCCCCCTCCTCCTCGGCCCCACCACTTCTTCCCCCCGTCGACATCACCCCTCCTCCGGACTTGTGGACGGACCAGATCTGTCCACCTCAGCAGCAGCAGCAACTCCACCCTGTCGTCCAGCTGGCAAACGAAGAAGAAGACTCCGGCATCCGCCTAGTCCACCTCCTCATGACC…
HcGRAS25	rna-HHC020312.1	Protein	MSSNFPGSASAVHFPYLLPSNGSAALFKRSLAEHESQHLRPVKQQRTLSSSGISFDQRGQNRKPPDVHPPRVGASASDFEKKQLQELERTLLLDDVDDDDDEVSITGSTLTSTSQAMQQLISPSAPPRHQSSPLSPPMTSSTSSSSASCPPPMTLSSTAPSVTSSKQLLLETATAIADGNFKAASASLAVLKSTANPRGDPELRLTAAMVGALVSRANPTSSSLLVAADLFSAEHQTSTQMLYDSCPCFRLGLVGANLAILDAMNGRSEIHVVDFDFGQGGQYASLISAIAESARNRRSALKAPPPLLKITAVADPTFKFTTPDTLNNLYVIGSKIVTLGKRFGLAVRFNVVNQTVSELNRTVLGCKPGEALAVNFAFVLSRIADESVSPANPRDELLR…
HcGRAS25	rna-HHC020312.1	CDS	ATGTCGTCCAACTTCCCCGGCAGCGCATCCGCCGTCCATTTCCCCTACCTCCTCCCATCCAACGGCTCGGCTGCCCTCTTCAAACGCTCACTGGCCGAGCACGAATCTCAACACCTCCGACCCGTTAAGCAACAGCGCACTCTGTCCTCATCCGGAATTAGTTTCGACCAGCGGGGACAAAACCGGAAACCCCCCGATGTGCATCCGCCACGTGTCGGCGCCTCCGCCTCCGACTTCGAGAAGAAGCAGCTCCAAGAACTCGAACGAACGCTACTTTTAGATGACGTCGACGACGACGATGATGAAGTCAGCATAACCGGCTCGACGCTGACGTCAACGAGCCAGGCCATGCAGCAACTCATCTCTCCGTCGGCGCCGCCACGTCATCAAAGCAGCCCG…
HcGRAS26	rna-HHC020593.1	Protein	MRYNETTTLSLGTLLSQASHPPQSPAQSNMINSKCGSIGSLKKIATSSSSSSSKNPPPPSPTTSISESNVIASSSDFEDNPNSNPSPSTNTLLQRLKFEDNLDVEVQSPDNNSIWDSLFSDQIIDPSNDFMLISSPRRDFLISSPKRDYMVSSPRRDYMVSSPRREYMVSSPKREYMVTVTSPKRMGTGMNNASMYGHNYSYVHGMHGYGNSASTTTSSNLAYSSKGTSPSPLHKVFNNSTIPYNYSSSTPYDVMDTLLMDDYGVYSNMNGECSNEVFDVAGPPPTETAVGGMTATLLECLSMPSLEIDKYADGMGVGVQLSGDHDHGHRHDGVNGHHHGYGMNEIGGRRDQVECGGLMGVGGPTTKTEIGDGNSYLGCLGSSIGCDHTEQDHDSGLQL…
HcGRAS26	rna-HHC020593.1	CDS	ATGAGGTACAATGAGACTACAACCCTTAGCCTAGGAACCCTCCTTTCACAGGCAAGTCATCCCCCTCAATCACCTGCACAATCAAACATGATAAACTCTAAATGTGGAAGTATAGGAAGCTTGAAGAAGATAGCAACATCCTCGTCGTCATCATCATCCAAGAACCCTCCTCCTCCCTCCCCAACCACCTCTATCTCCGAATCCAATGTAATTGCCTCTTCCTCCGACTTCGAAGACAACCCTAATTCTAACCCTAGCCCTAGCACCAACACCTTGCTCCAAAGACTCAAATTTGAAGACAACCTTGACGTGGAGGTCCAGTCGCCAGACAACAACTCCATATGGGACTCCCTCTTCTCTGACCAAATCATCGACCCCTCAAATGATTTTATGTTGATC…
HcGRAS27	rna-HHC020999.6	Protein	MPFPLLHSQSQSQGVVEVAAAGAAAPPPAPPPSNYNYNYNYNYNYNYNYNYWNKEEGEGEGEGGLLLPVEPCSVLDNPTNSTSTLSSDVATLSNTNNSSSSPKWPTTTVSGDPAASDLLQPTIPSMGMAGSLAVDDWDAAMLSVSETSGGGCGSPTQEQTFLRWIMGDVDDSSSGGGAGGGCVNITNNLGFAGGGGGGLVDPGFGFDGSSATPVLPPIAPPPSILPPIIFQETATAIDEKPPQQHHLLHPNPGLVMHQHQHQHQQNLHLPNPGFFLPLQSQTEQNQKRHHGIQQHVGGVGVHQHQPHLAVAAAAVVVGQQQQQQQALVDQLLKAAELVEAGNPYSAREILARLNHQLPPSPIGLKPLIRTAFLFKEVLLHLANHNQNPRCSPPHHQANP…
HcGRAS27	rna-HHC020999.6	CDS	ATGCCCTTCCCTCTTCTTCATTCGCAGTCGCAATCGCAGGGTGTTGTGGAAGTAGCAGCAGCAGGAGCAGCAGCACCACCACCAGCACCACCACCAAGTAATTATAATTATAATTATAATTATAATTATAATTACAATTATAATTATAATTACTGGAACAAGGAAGAAGGGGAAGGAGAGGGGGAGGGGGGGCTATTATTGCCGGTAGAGCCTTGTTCAGTGCTGGATAACCCAACAAACTCCACCTCCACCCTCTCATCCGACGTGGCGACCCTTTCCAACACCAACAACTCCTCCTCCTCACCCAAATGGCCCACCACCACGGTTTCGGGCGATCCTGCTGCTTCCGACCTTCTTCAGCCCACCATCCCTTCGATGGGCATGGCCGGCAGCCTCGCT…
HcGRAS28	rna-HHC021716.1	Protein	MGACSFGSGPSSEPISAPDLDWQLADAGYRIRSSNLRHVAHSLELLDSATVGPSSIPDSLSGFPHYNPSDIATWVDSMLSEISPSSSAPPLLPPIDITPPPDIWTDQICPPQQQQQLHPVLQMANDEDDPGIRLVHLLLTCADSVQRGESRLAASLTDEMRLLLTHINTGFGIGKVAGYFVDALIRRLYNSPQSSTVGSQTDYEILYHHYYESCPYLKFAHFTANQAILEAFYGHDRVHVIDFNLMHGLQWPALIQALALRPGGPPSLRLTGIGPPSPDGRDSLREVGLRLAELARSVHVRFAFRGVAANRLDDVRPWMLQVQAGEALAINSVMQLHKLLGDADVEGSPIEPVLDWMAALKPTIVTVVEQEADHNKPVFLDRFTEALFYYSTVFDSMEG…
HcGRAS28	rna-HHC021716.1	CDS	ATGGGTGCGTGCTCTTTTGGATCGGGTCCGTCCTCCGAACCCATATCAGCACCTGATCTTGACTGGCAATTAGCTGACGCCGGCTACCGCATCCGCTCCTCCAACCTCCGCCACGTAGCGCACAGCCTCGAACTCCTCGACTCCGCCACTGTGGGCCCCTCGTCCATCCCCGATTCTCTATCCGGGTTCCCGCACTACAACCCCTCCGACATCGCCACCTGGGTCGACTCCATGCTCTCCGAAATCTCCCCCTCCTCCTCGGCCCCACCACTTCTTCCCCCCATCGACATCACCCCTCCTCCCGACATTTGGACGGATCAGATCTGTCCACCTCAGCAGCAGCAGCAGCTCCATCCGGTCTTGCAGATGGCCAACGACGAAGACGACCCCGGCATCCGC…
HcGRAS29	rna-HHC023662.1	Protein	MSPGPLCHTHHQIENYLQLIFQDEFVGNDDKIVVGNAKVPQLPPCPSPFTPWDLDLSPPHPIAKKPRTDSSGFRHHVSNYKQKLDVVDDEVIQLPAEVEPSATDGMRLLRLLISCAEAVVCRDRAQASVLLSELKSSALVLGSAFQRVASCFVQGLSDRLDLLHPLGTVSIVAVGPTLAATSEQKAEALQLAYELCPYIPFGHFVANASILEAFEGESLVHVVDLGMTLGLPHGHQWRKLIDSLATATDRRGPPPRRLRITCVSTHAQQLQTMGKGLESYANSLGLNLEFFGICSNLENLQASDFAIDKGEVLAVSSILQLHCVVKESRGALNSVLQMIHELSPKVMVLVEQDSSHNGPFFLGRFMEALHHYAAIFDSLDAALPKYDTRRAKVEQFYYA…
HcGRAS29	rna-HHC023662.1	CDS	ATGTCTCCTGGTCCTCTTTGTCATACTCACCATCAGATTGAAAACTACCTGCAACTGATCTTCCAAGATGAATTCGTCGGGAATGATGACAAGATCGTCGTCGGGAATGCTAAAGTACCTCAACTCCCTCCATGTCCCTCCCCTTTCACACCATGGGATCTTGATCTGTCCCCCCCTCATCCCATTGCTAAGAAACCGAGAACTGACAGCAGTGGCTTTCGCCACCACGTCAGCAACTACAAGCAAAAGCTGGATGTTGTAGACGATGAAGTAATCCAGTTACCGGCTGAAGTTGAACCATCGGCAACAGATGGTATGCGACTTCTTCGTCTACTCATCTCATGTGCTGAAGCTGTCGTCTGTCGTGACCGTGCACAGGCCTCAGTACTCCTGTCGGAA…
HcGRAS3	rna-HHC003425.1	Protein	MIHDPVAMNGLGIDDFFSDPNTQPFLIQNGGGGYGSFQYLPSAPVPTRNLAPSPSPSSAAVSNADSSSSPEESEVFSDIVLNYISKMLMEEDVDEKVNLLYQEQQSAILAAEKPFYDALGEHYPPLPLPPPPMTLPSPPLSYSYVGGSTSNSNSNSFNGWTRSSSSSSWASDFSQNQFAYPTMDGGQNPSLVWQFNKGVEEARKFLPSEGKLVIDLQSNGFSPMFAKVKEERRLLEVKAEEEEEEEEEEGYYYSRGRKNPNSDDGDVELDVIEGRSSKQSAVTVTSEETLRSDIFDQILLCHGPEKHANDVDALREAMQKQTSLVKSSNGYGGGKGKGKKKKQQLQLQKNSNNREDVVDLRTLLIHCAQAVAADDRRTANELLKKIRQSSSPFGDGSQR…
HcGRAS3	rna-HHC003425.1	CDS	ATGATTCACGATCCGGTGGCTATGAACGGATTAGGGATTGACGACTTCTTCTCCGACCCGAACACGCAACCTTTTCTGATCCAGAACGGCGGCGGTGGCTATGGAAGCTTCCAGTACCTTCCATCCGCTCCGGTTCCAACCCGGAATCTTGCTCCTTCTCCTTCCCCGTCATCTGCTGCCGTCAGCAACGCTGATTCTTCGTCCTCACCGGAAGAGTCCGAGGTGTTCTCGGATATCGTGTTGAATTACATTAGCAAGATGTTGATGGAGGAGGATGTGGACGAGAAGGTCAATCTTCTGTATCAGGAGCAGCAGTCGGCTATTCTAGCTGCCGAGAAACCGTTTTACGACGCTTTAGGTGAGCATTACCCACCACTACCACTACCACCACCACCTATG…
HcGRAS30	rna-HHC024901.1	Protein	MRYSETTTLSLGTILSQASDPPQSPTQSTMLKSKCGSIGSLKKIATSSSSSSKNLPPPSPTTSVSESNVIASSSDFEHNPTSNPSPSTNTLLQSLKFEDNLDVEVQSPDNNSIWDSLFSDQIIDPSTDFMLISSPRRDFLISSPKRDYMVSSPRRDYMVSSPRRDYMISSPKRDYMVSSPKRDYMVTVTSPKRMGMGMNNASMYGHNCINVHGMHGYENSTSAAAAAAAAAAATTSNLAYSSKGQSPSPLHKVFNNSTIPNNYSIPTQYGVMDTLLMDDYGVYSNMKGECPNEIFDVAGPPPTETAVGGMTATLLECLSMPSLDMDKYGDGMGVGVQLSGDHDHGHGHDGVNGHHHGYGMSEIGGRRYQVECGGLMGAGGATTKTEMGDGSSYHGFLGS…
HcGRAS30	rna-HHC024901.1	CDS	ATGAGGTACAGTGAGACTACAACCCTTAGCCTAGGAACCATCCTCTCACAAGCAAGTGATCCCCCTCAATCACCTACACAATCAACCATGCTAAAGTCTAAATGTGGAAGTATAGGAAGCTTGAAGAAGATAGCAACATCCTCGTCGTCATCATCCAAGAACCTCCCTCCTCCCTCTCCAACCACCTCTGTCTCCGAATCCAATGTAATTGCCTCTTCCTCCGACTTCGAACACAACCCTACTTCTAACCCTAGCCCTAGCACCAACACATTGCTCCAAAGCCTCAAATTTGAAGACAACCTTGATGTGGAGGTCCAGTCGCCAGACAACAACTCCATATGGGACTCCCTCTTCTCCGACCAAATCATCGACCCCTCAACTGATTTTATGTTGATCTCT…
HcGRAS31	rna-HHC026540.6	Protein	MDRGFNNLVSPEKFGSAYQQVHEQKGGQILIYWMIHLLTKDTDIGASFITANTTQLLKSVEECPPFVVEDALVNFLNPKEDFFNDEDLLQNSTWIKGHQAKGTNTENQVLELVSLLTSCAESIKSGDHAAIDYFISRLGEMATPRGSSIHRIVAYFTESLSLRAVKLWPHVFSISHLRIIDQIDDDDNSIALRLLNQVSPIPKFLYFTLNERLLRAFEGHDRVHIIDFDIKEGLQWPSFLLSLASRPNPPTHVRITGIGDSRQDLQNTGARLKGLAESLNLQCEFHPVVDSLEDVRLWMLHVKEGECVAVNCLLLLHKVLYDENRGALINLLGLIRSTKTSILLVGEEEAEHNDPRWEVRFANSLKYYSAIFDSIHSSHLPEDNMARIKIEEMFAQRIR…
HcGRAS31	rna-HHC026540.6	CDS	ATGGACAGAGGCTTCAATAATTTAGTTTCGCCTGAGAAATTCGGATCGGCTTATCAGCAGGTTCATGAACAGAAAGGAGGGCAGATACTGATATATTGGATGATTCATCTCTTGACCAAAGATACCGATATAGGTGCTAGTTTTATTACTGCAAATACTACCCAACTTCTTAAGTCAGTCGAAGAGTGCCCTCCATTCGTCGTAGAAGATGCCTTGGTCAATTTCTTAAATCCAAAGGAAGACTTTTTTAATGACGAAGACTTGCTTCAGAATTCGACATGGATAAAGGGTCATCAAGCCAAGGGCACCAACACGGAGAACCAAGTGCTGGAGCTCGTGAGCTTGCTCACATCATGCGCTGAGTCAATAAAATCCGGTGACCATGCAGCCATTGACTAC…
HcGRAS32	rna-HHC027054.6	Protein	MSLPSASSYSESNPYRRNVNGVNSGLSTPLFTSDRQTYHYEPDSYHPEIYSPPCFTNPGLIPPVYNLRVSAGSHQLIGNTRPSTLSENPYSSFYNDSPVLSNISNQTSHSLSDDQSPDNEIDYYENNVRLKLQELEQLLLDDSDDDNDDNMVVDHEDEEWANRLRDILDRHLQPPTSPKESSSDSNLSGVDCSRENRTPKQLLFDCAAAISKGNMEEASGIIAELRQLVSIQGEPLQRLAAYLVEGLAARMASSGQGLYKALKCKEPPTSDRLSAMQILFEVCPCFKFGFMAANCAIIEAIKDEERVHIIDFDINQGSQYIDLIQTLSKGSNKPKLRITGVDDPESVQRSVGGLKVIGQRLEQLARQEGVPFEFQATAAKTGDVTSSMLDCRVGEALVV…
HcGRAS32	rna-HHC027054.6	CDS	ATGTCTCTTCCCTCAGCTTCTTCGTACAGTGAATCCAACCCATATCGTCGTAATGTCAATGGTGTCAACTCAGGGTTATCCACACCATTATTCACCTCAGACAGGCAAACTTACCATTATGAACCTGATTCCTACCATCCAGAGATTTATAGTCCACCGTGCTTCACAAATCCTGGATTAATCCCACCAGTGTACAATCTTCGAGTTTCTGCAGGATCTCATCAACTCATTGGAAATACCCGGCCTTCCACACTTTCTGAGAATCCATATAGCTCATTTTATAATGACTCTCCAGTGCTCTCAAACATCTCTAATCAAACAAGCCATTCTCTATCAGATGACCAGAGTCCAGACAACGAGATAGATTACTATGAAAACAATGTGAGATTGAAGCTTCAA…
HcGRAS33	rna-HHC028872.6	Protein	MHHPSHHHHFHPSSTTSQPLELITDPTASAGSNKWAPKLLRECAQAISDKDSPRIQHLLWMLNELSSPYGDYDEKLASYFLQALFCKATDSGDRSFRTLASAAERSHSFDSARKVILKFQEVSPWTTFGHVASNGAILEAFEGEPKLHIIDISNTYCTQWPTLLESLATRSDDTPHLRLSVVTASNGGSVMKEIGQRMEKFARLMGVPFEFRVVSGFSRLSELKEEDFEVKEDEAVAVNCIGALRRVSVEERRGFVGLIRSLRPKVVTVVEEEADFTSTRGEFVKCFEECLRFYGVFFEMMEESFVPTSNERLMLERESARSILNVLACKEEEGEGDCERREKGVQWGERMVEAFAPVGFSDDAVDDVKALLKRYRPGWSLVLPQSDAISAAGLYLAWK…
HcGRAS33	rna-HHC028872.6	CDS	ATGCACCACCCAAGCCACCACCATCATTTCCACCCATCGTCGACGACTAGCCAACCGTTGGAGCTTATTACTGACCCAACAGCATCTGCCGGTTCGAACAAGTGGGCACCAAAACTCCTTCGCGAATGTGCTCAGGCCATCTCCGATAAGGACTCCCCCCGAATCCAACACCTTCTGTGGATGCTTAATGAGCTTTCCTCTCCTTATGGCGACTATGATGAGAAACTCGCCTCCTACTTCCTCCAAGCTCTATTTTGCAAGGCCACCGATTCTGGTGATCGCAGCTTCAGAACCCTAGCATCCGCGGCGGAGCGCAGCCACTCCTTCGACTCTGCGCGCAAAGTCATCCTTAAATTCCAAGAAGTGAGCCCCTGGACTACCTTCGGTCATGTGGCATCC…
HcGRAS34	rna-HHC029116.1	Protein	MLLSPLSPSPFSDLPTMKLENMQDDEDIAEEQLLTLGLSLSLSLSIPTTKKRKRIIKDEPVPDKFITLLRSRELMLKLDPKRHGLEDGKGLQLIHLLLISATAVDSNNTDSAIASLTELYQTVSLNGDPIQRVTAYFADGLAAKLLTKSSPVYKSIVANPTPEEEFSAFTYLYRASPYYQFAHFTANQVINEVFEEEEEQNRRSLHVIDFDVSYGFQWPSLIQSLSEMATSSNPVSLRITGFGQNAGDLRETETRLTNFANGCHNLLFKFEGCLRGSDASKNLKIKKGETLVVNSVFYLQSLKSSNEIAATLKNIYLLSPSVVVLVEKEGNRSPRTFLSRFMESLHYFAAMFDSLDDCLPAESIDRLSIEKNHLGREIKRIVTGDQDSKEEKYERLETW…
HcGRAS34	rna-HHC029116.1	CDS	ATGCTACTCTCTCCTCTCTCCCCCTCTCCATTCTCAGACCTTCCCACCATGAAGCTTGAGAACATGCAAGATGATGAAGACATTGCAGAAGAACAGCTCCTCACTCTCGGCCTCAGCCTCAGCCTCAGCCTCAGCATCCCGACGACGAAGAAGAGGAAAAGGATCATCAAAGACGAACCGGTGCCCGACAAGTTCATCACCTTGCTTCGATCCAGAGAACTAATGCTGAAACTAGACCCTAAGAGGCACGGCCTCGAAGATGGCAAAGGACTGCAGCTTATCCACTTGCTCCTCATCTCAGCCACTGCTGTAGATAGCAACAACACCGACTCTGCGATCGCTTCGCTCACTGAGTTGTACCAGACTGTGTCGCTGAATGGTGACCCAATTCAGAGAGTC…
HcGRAS35	rna-HHC030135.1	Protein	MKAELRGPTPSPPPTTHLSLPNPTLFPGGATATSAITTLDASCIEKLLLHCAAALESNDGTLAQQVMWVLNNIAAPNGDPNQRLTSFFLKALLGRSAHLCHSSAFPTPATRLMRPMSVTELAGYIDLTPWHRFGFTASNGAIFRAVQGRPKIHIVDFGITHCMQWPTLIDSLSKRAEGPPSLVRITVLPSVRPPVPPVLTVSIDQIGLRLANFARSRNLSFELHVVNSNNNPSFIQELSSGILNTTTLDLCEDEAVVVNCHSFLRYLTSEDKDGFLESIHDLNPSIVTLTDEDGTPGLDSPSLSSRITACINYLWIPFDALETFLPKDSKQRAEYEADVGQKIENIIGFEGEQRIERIETSGKIGQRMRKAGFTTLPFDEETVKEVKWLLDEHASGWGM…
HcGRAS35	rna-HHC030135.1	CDS	ATGAAGGCTGAGCTTAGAGGCCCCACTCCATCTCCCCCTCCCACCACTCACCTCTCTCTCCCAAACCCTACCCTCTTCCCCGGTGGCGCCACTGCCACCTCCGCCATCACCACCCTTGATGCTTCCTGCATCGAGAAGCTCCTACTCCACTGCGCCGCTGCCCTTGAGAGCAACGATGGAACCCTAGCTCAACAAGTCATGTGGGTCCTCAACAACATCGCCGCCCCCAACGGGGACCCTAACCAACGTCTCACCTCCTTCTTCCTCAAAGCCCTCCTTGGCCGGTCCGCTCATCTTTGCCATAGTTCTGCGTTCCCTACACCGGCCACTCGCCTAATGCGCCCCATGTCGGTTACTGAGCTTGCCGGATACATTGACCTCACTCCATGGCATCGGTTC…
HcGRAS36	rna-HHC030143.1	Protein	MLSHYSPLEINSLLNHSQIHIPGPFVVSSEGMKNALQELETVLMAPDTEEPMSSSNVDPDEKQPPQPQLTKQRSRARVSEVLPQMNNVIRPEKRQKETRELTMGNNTDVKQLLMKCAEALDDNRLDDFDDLVEETRGFVSINGEPIQRLGADMVEGLVARRGSLGMNIYPAVRCREPESKELLSYMRILYDICPYFKFGYMAANGAIAEALRNEDKIHIIDFQIAQGTQWITLIQALAARPGGPPHVRITGIDDPVSEFARGDSLELVGKMLADMSKKFKIPLEFTPSAVYGPDIKREMLDIRPGEAIAVNFTLQLHHTPDESVDVNNPRDELLRMVKALSPKVMTLVEQESNTNTTPFLTRFAETFDYYSAMFESIDVTSARDNKERIRLEQHCLAKD…
HcGRAS36	rna-HHC030143.1	CDS	ATGCTCTCCCATTACTCCCCACTTGAGATAAACAGTTTACTCAATCACTCCCAAATCCATATTCCTGGGCCATTTGTAGTTTCTAGCGAGGGCATGAAAAATGCTCTTCAAGAGCTAGAAACCGTTCTTATGGCTCCAGATACAGAAGAACCCATGTCCAGCTCGAATGTTGATCCTGATGAAAAGCAGCCGCCTCAGCCTCAGCTCACAAAGCAACGTTCAAGGGCACGAGTCTCCGAGGTCCTGCCTCAAATGAACAACGTGATCCGCCCAGAGAAGCGCCAAAAAGAGACCAGGGAACTTACAATGGGTAACAACACTGATGTCAAACAGTTGTTGATGAAGTGTGCAGAAGCATTAGATGATAACCGTTTAGATGACTTTGACGATCTTGTTGAA…
HcGRAS37	rna-HHC030261.1	Protein	MQHFNSTSTQFDNINFNQDMAIRQFCLARIDQEYSEWNDGLFDLEAWSSSFDSSSPPCSLSIDEDEDSMFIDSIINNTGPCEEVVATSDEVGSSFSEDSSVHKGLELVNLLLACAEAVGCRDTALASSTLGQIWPLVNPNGDSLRRVSFYFAIGLKSRLSLLQNVGINGSLNAAAANIKEKYTFGTKEEKMDAFNYLYQTTPYVAFGFLAANNAICQAAKGKDHLHIVDLGMSRVLQWPSFIQMLASRPDGPPPRVRITGISPPDSNISELESNMKFLIHEASMVGVQVEFRVVTESSSLSLLTSENLDIRQGETLFVNSTMHLHRYVKDSRGSLKAVLVAIRKLNPTLLTVAEQDANHNGPFFIARFLESLHYYSAVFDSLEGSLPRPSLERMKIERS…
HcGRAS37	rna-HHC030261.1	CDS	ATGCAGCACTTCAACTCCACTTCTACTCAGTTTGATAACATCAATTTCAATCAAGACATGGCCATTCGTCAATTCTGCCTTGCACGTATCGATCAAGAATACTCCGAATGGAATGATGGGTTGTTCGATTTAGAAGCATGGTCTTCTTCCTTCGATTCTAGTAGTCCTCCCTGTTCATTATCCATTGACGAGGACGAGGATTCCATGTTCATCGATAGCATCATCAACAACACAGGCCCATGCGAAGAAGTAGTAGCCACCAGTGATGAGGTCGGAAGCAGCTTTTCAGAAGATTCTTCAGTTCACAAAGGACTTGAGCTAGTTAACCTGCTTCTAGCCTGTGCAGAGGCTGTTGGGTGTCGAGACACAGCTCTTGCCTCTTCGACACTTGGCCAAATT…
HcGRAS38	rna-HHC030568.6	Protein	MKREYRETEPPILPSNSSALFKAKGNDDDNDNEVDELLYALGYKVRSSDMADVAFKLEQLDKATTTSIVDPTSNLLEDSAPLFSDSVHYNPSDLSSYLQSLLSEFNPLDVSPTPDLTHKRLKSTPADVTTSSTSSSSSSSSSSSSLLVVDSQEAGIRLVHALIACAESVHHRNFAVADSLLSQIAVLAASQGGAMRKVAGFFAEALARRVYNLQPPPLLEGSDLLHLHFYESCPYLKFAHFTANQAILEAFAGCKRVHVIDFGINFGMQWPALLQALAVRPEGPPSFRLTGIGRPSDNNDATSLADLEPYLLQSDDCAVAANSVMELHRLLAFPGAVEKVFGTIRAIRPKIVTVVEQEANHNGGLFVDRFNEALHYYSTMFDSLEGGGGAEEDKVMSEV…
HcGRAS38	rna-HHC030568.6	CDS	ATGAAGAGAGAGTATCGAGAAACCGAACCTCCAATCCTACCATCAAACAGCAGCGCGCTTTTCAAGGCTAAAGGCAATGATGACGACAACGACAATGAAGTCGACGAACTCCTCTACGCTCTCGGCTACAAGGTCCGCTCCTCCGACATGGCCGACGTCGCTTTCAAACTCGAACAGCTCGACAAAGCGACCACTACATCCATCGTGGACCCCACCAGTAATCTTCTAGAAGATTCCGCCCCCCTCTTTTCCGACTCCGTCCACTACAACCCCTCCGACCTCTCCTCCTACCTGCAATCCCTCCTCTCCGAATTCAACCCCCTTGACGTCAGCCCTACCCCCGATCTCACTCACAAACGCCTCAAATCCACCCCCGCTGACGTCACCACTTCATCCACC…
HcGRAS39	rna-HHC032300.1	Protein	MEVVAMDMIMGNAYNELESSGCSSISTIEDEIDSNWNNWAPVVDWSPFSSDHNDFHSLIESMMLDNDPLSSMTSCDESPLSPLHVGDVDDDKELRLVHLLVAAAEALGGPHKSQELARVILVRLRELVQPVLAAGGTNMERLAAHFTEALQGLLDGPAGTTGFAGGFHHHHHHHHHLHREDHQRLDDVLLAVQLLQDMSPYAKFGYFTANQSILETISGDRRVHIIDYDIMEGLQWASLMQALVTRKDSPPATHLRITAITRNNSSSGGGGGKKSTGSVQEIGRSLAAFAASIGQPFSFGHCRLDSDENFRPSAIKLVKGETLIANCVLHPPHLPHRPATSVVSFLTGASTLGAKLVTLVEEEEGEIRTGNEDNGFVGQFINELYRYSAIWDSLEAGFP…
HcGRAS39	rna-HHC032300.1	CDS	ATGGAGGTAGTAGCAATGGACATGATAATGGGGAACGCATACAATGAGCTTGAGAGCTCTGGTTGCAGCTCCATTTCCACAATAGAGGATGAAATTGACAGCAACTGGAACAACTGGGCTCCTGTGGTCGACTGGAGCCCGTTTTCAAGCGACCACAATGACTTCCACAGTCTCATTGAATCAATGATGCTAGATAACGATCCGTTGAGCTCCATGACAAGCTGCGATGAGAGTCCGCTCTCACCCCTGCACGTTGGAGATGTGGACGATGACAAGGAGCTCCGGTTAGTGCACCTCCTGGTGGCAGCTGCAGAGGCTCTTGGTGGGCCTCACAAAAGCCAGGAGCTTGCCCGGGTGATATTGGTTCGGCTCAGGGAGTTGGTCCAGCCAGTGCTGGCT…
HcGRAS4	rna-HHC003832.1	Protein	MFNPFSCLEGHEHDPDEHLLKGLFDDLVPQPDQFSLSDTNREGDPFQFFSGIGSEELSQNDLNSPLKFENPEVLLPNEEAIHSPNREQSNNCIRERRAPLSTEEVVRVASALFIQTYSLVAGDPTNLGLPFGLSTSSLFGEDLRNVEMATLLLAAAEEVSNEQYNRARSLLRECKMSASKFGNPVQRVIYYFSDALQERIDRNTQNLSAKRNETESMTPFGIIKALRTSHPAQLIANSAFPFAQVVQFTAMQVLLDNVSLAKRIHMIDLSIKYGQQWTFFLQGIATRNSFPIESITISGVGEEEEVVNATGQRLISVAQSLNLPLKFSAVIVSDMKELRKTMFRLEEGETVGIYTSFGMNNLLLKPHNLDNLMRVMQQVNPSIATVIDVEANLNSPHFI…
HcGRAS4	rna-HHC003832.1	CDS	ATGTTCAATCCTTTTTCCTGTTTAGAGGGGCATGAACATGACCCCGATGAGCACCTTCTTAAAGGTTTATTCGATGATTTAGTTCCACAACCAGACCAGTTCAGCTTATCAGATACAAATAGAGAAGGGGATCCTTTTCAGTTCTTTTCAGGTATTGGCTCTGAGGAACTTTCTCAAAATGATCTCAATAGTCCTCTGAAGTTTGAAAACCCAGAAGTTCTACTACCAAACGAGGAGGCCATCCACAGTCCCAATAGAGAACAGAGCAATAACTGCATCAGAGAACGAAGGGCACCATTATCAACAGAAGAGGTCGTGAGAGTTGCTTCTGCCTTGTTCATCCAAACCTATTCACTTGTTGCCGGAGATCCTACCAATCTTGGCCTTCCATTTGGGTTA…
HcGRAS40	rna-HHC032363.1	Protein	MKRELDHLSSSSSSSGKCKLFEEDILNQDDELLAALGYKVRASDMADVAQKLEQLDMVMGSSAAAAAAAQDDGVLSHLASDTVHYNPSDISSWLESMLSELSAPPPPLPQTHLNPFDFASSSSVFDSSPADQSSTVTDNKPPAVYGPDSRDRKRMKTTTTTSSSSSSSKVSGNSAAAVTAPAPADDSSSNISLVVVDSQEAGIRLVHTLLACAEAVQNNNLKAADTLVKQITVLAASQGGAMRKVAGYFAEALARRIYRLHLQPDCSLDSAFSDILHMHFYESCPYLKFAHFTANQAILEAFAGCRRVHVIDFGMKQGMQWPALMQALALRPGGPPSFRLTGIGPPQPDNNDALQQVGWKLAQLADTIHVDFEYRGFVANTLADLEPYLLETAHKTSPS…
HcGRAS40	rna-HHC032363.1	CDS	ATGAAGAGAGAACTGGACCACTTATCCTCCTCCTCCTCATCCTCCGGCAAGTGTAAACTTTTCGAAGAAGATATCCTAAATCAGGATGATGAACTCCTCGCCGCTCTCGGCTACAAAGTCCGCGCTTCCGACATGGCCGATGTCGCCCAGAAACTGGAGCAACTCGACATGGTCATGGGCTCCAGCGCCGCAGCAGCAGCAGCAGCGCAGGACGACGGCGTCCTCTCCCACCTCGCTTCCGACACCGTCCACTACAACCCCTCTGATATCTCGTCCTGGCTCGAATCCATGCTCTCCGAGCTCAGCGCTCCTCCTCCTCCTCTCCCTCAGACCCATCTCAATCCTTTCGATTTCGCTTCCTCCTCTTCCGTCTTTGATTCTTCACCTGCTGATCAGTCG…
HcGRAS41	rna-HHC032450.1	Protein	MTTDEGSEIPGNNLADWLGVEEEDSIPFIPSFLYEDITNCDWWAHHSSDTDPNYLFDLPPSPSPSPSNPSTQPQTLPPPKLSKKRQRRPNPTDQPRLNDNNNNNNTSHTEVNRNTGSRKGGGKVTAGGSNSASKEVRWAEQLLNPLASAIETHNLSRVQHLLYVLQELASPTADANHRLASHGLRALTRHLSTPFTGGDAPTFATTDPELFRSALIRFNEVSPWFAFHNSLANNSILQILTADSATNQRTRNLHVVDIGVSHGIQWPTMLEPLTRRSNGPPSLVRLTVAGDVIPPGPFSSPPQGYDFPSRLLRYAKSLDLNLKIDRVSDLSPQSLSLNRDEVLVVCVQFRAHRLDIEQRVAILRSIRELEPDLVILTEIDGGDGATSSGFGKRAEVVWR…
HcGRAS41	rna-HHC032450.1	CDS	ATGACAACTGATGAGGGATCAGAGATACCTGGTAACAACCTTGCAGACTGGCTGGGAGTGGAAGAAGAAGATTCCATCCCTTTCATCCCTTCCTTCCTCTACGAAGACATCACCAACTGTGACTGGTGGGCCCACCACTCCTCCGACACCGACCCCAACTACCTCTTTGACCTCCCACCCTCCCCCTCCCCCTCCCCTTCAAACCCCTCAACCCAACCCCAAACTCTCCCTCCACCCAAACTCTCCAAGAAGCGCCAGAGACGACCAAATCCAACCGACCAACCACGACTCAATGACAACAACAACAACAACAACACATCCCACACCGAAGTCAACCGCAACACCGGCAGCAGGAAAGGAGGCGGTAAGGTCACCGCTGGTGGCTCTAACAGCGCTAGT…
HcGRAS42	rna-HHC032885.1	Protein	MLESLLLLPQSSSSSKRPSSDSNDDLLHQDHSLCNNKKIHLSVDEQPPQPPPSPIQQPESTAITQQIPGPSSSEPLGLRLLGLLLQCAEAVSMDHLSVARDILTEISNLASPFGSSPERVAAYFADALNTRILSSLIGAYSPLTTTSRALTLSMNQNISTAFQHYNSISPLVKFSHFTANQAIFQALEGEDRVHIIDVDIMQGLQWPALFHILASRPGKLTSFRITGIGSCAELLEATGRRLSDFAAALDLPFEFQPVEGKIGNITDPSLFLPRDQREVTVVHWMHHCLYDVTGSDLGTLRMLRAIRPKLMTIVEQDLSHAGDFLGRFVEALHYYSALFDALGDGMEGDSVERHVVERQLFGAEIRNIVAVGGPKRTGEVKVERWGEEMRRAGFGRVSL…
HcGRAS42	rna-HHC032885.1	CDS	ATGCTCGAATCGCTGCTCCTCCTCCCCCAGTCCTCCTCCTCCTCCAAACGTCCCTCCTCCGATTCCAACGACGACCTCCTCCACCAGGATCATTCTCTTTGCAACAACAAAAAAATCCACTTATCCGTCGACGAACAACCGCCACAACCACCACCATCTCCAATTCAACAACCAGAATCAACAGCAATTACACAACAGATTCCTGGACCATCTTCCTCCGAGCCCCTCGGCCTGCGCCTGCTGGGACTCCTCCTCCAGTGCGCCGAGGCGGTCTCCATGGACCACCTCTCCGTTGCCCGCGACATCCTCACCGAAATCTCCAACCTCGCCTCCCCCTTCGGCTCCTCCCCGGAGCGAGTCGCCGCATACTTCGCCGACGCCCTCAACACCAGGATCCTC…
HcGRAS43	rna-HHC034007.6	Protein	MSLSPTTITSPYPPWLRDLKSDERGLYLIHLLINCANHVASGSLDHAHTFLDHISILSSPQGDTMQRIASYFTEALARRILRSWPGLYRALTSTARLGHPLSETLQAKKHFLDLCPFMGISFLVSNQAILEAMEGEKMVHIVDLSGSADPSQWIALIKALNCRPDGPPHLRITGVHEHKEMLNHMASVLTAEAEKLDIPFQFNSVVTRLDMLDVESLKVKTGEALAISSVAQLHSLLAGEDSRKSSTTKTTPTPVAVANKNQFQRMIQAGQGTLGELMEKDAHQMNGHGHSHSPDSALSISSSLNMENFLSSLCGLSPKIMMMIEQESNHNGASLNERFMEALNFYAALFDCLESTVSRQSVERLRVEKMLFGEEINNIIACEGPERKERHEKLERWVQ…
HcGRAS43	rna-HHC034007.6	CDS	ATGTCCCTCTCCCCCACCACCATCACCTCCCCCTACCCTCCCTGGCTCCGCGACCTCAAATCCGACGAGCGCGGCCTCTACCTCATCCACCTCCTCATCAACTGCGCCAACCACGTCGCCTCCGGCAGCCTCGACCACGCCCACACCTTCCTCGATCACATCTCTATACTCTCATCCCCTCAAGGCGATACTATGCAGAGAATTGCTTCCTATTTCACTGAAGCCCTTGCCCGCCGCATCCTCCGCTCCTGGCCGGGCCTTTACCGGGCCCTGACTTCAACCGCCCGTTTGGGCCACCCTCTTTCTGAGACCCTTCAGGCTAAGAAGCACTTCTTGGACCTCTGCCCCTTTATGGGGATTTCCTTCCTGGTGTCGAACCAGGCCATTCTTGAGGCGATG…
HcGRAS44	rna-HHC034268.1	Protein	MQKQISLVKSSNGYGGGKEKKKKKMKQQLLKNNNKEDVVDLQTLLIHCAQAVAADDLRTGNELLKQTQQSSSLFGDGSQRLAQCFADGYKLEWTERGVKSCPFKRISHFFSNTTIMNVAVNALTIHIIDFGIYFGFQWSCLIQRLAKRPGGPPKLQITGIDVPHPGFRPTERIEETGKRLAAYAEHFGMSFQYNSIASKWEKIRVEDLKIHKGKVLIVNCLYRFRNLVDETVVVDSPRNMVLNTIRKMNSDVFIHGIVNGSYSAPFFVTRFRESMFHFSALFDMLETTVPREDAQRLLIERDLFGREELNVISCEGLVRVERSETYKQWQVRNFRAGFTQLPLNAEIMKKARDRVKGSYHMNFVFDEDSGWLLQGWKWRII*
HcGRAS44	rna-HHC034268.1	CDS	ATGCAAAAGCAGATTAGTCTGGTGAAGAGCTCCAATGGGTATGGAGGGGGGAAGGAGAAGAAGAAGAAGAAGATGAAGCAGCAGCTGCTGAAAAACAACAACAAGGAGGATGTGGTTGATCTTCAAACCCTTTTGATCCACTGTGCTCAAGCTGTAGCTGCAGACGATCTCCGCACCGGAAATGAGCTTTTGAAGCAAACCCAACAGTCTTCTTCTCTGTTCGGAGATGGATCCCAGCGACTGGCACAATGTTTTGCCGATGGCTATAAGCTCGAATGGACGGAACGGGGAGTCAAATCTTGCCCTTTCAAAAGAATCTCACATTTCTTCTCCAACACGACAATCATGAATGTAGCTGTGAATGCTTTGACAATTCATATAATAGATTTTGGTATCTAT…
HcGRAS45	rna-HHC034388.1	Protein	MKNAELASLLLAAAEKVTNQMYDRANKLLRQCHMLSSTTGNPVQRVVHYFSHALQERIDRETGLMKCGKAKGTMKSEEVIKVIQANHPPLLQLICHETLPFNQILQFTSIQAIIDNVATSTRIHMIDLSIQHGLQWTVLIQALATRSSCPVESLKISAVGLAEELVLATGKRLSSFAESLGLPFEFKAVVTPDIKDLRKDMFELTEGEVVGIYSEMDMNSMIVRPESLENLMRVVWKLKPCVMTIIDVEAKHNSPSFINRFTEALFYYSAVFDCMDNVMERTDENRTILEGSFFSQGIASIVASEGSERVVRHVGVSVWREFFARFGFVEADLNEYSTYQAGLLLKLFVSGDSYTLEKDGKSLLIGWKGTPMYFVSAWKFQRVEKT*
HcGRAS45	rna-HHC034388.1	CDS	ATGAAAAATGCCGAGCTAGCTAGCCTTCTTCTTGCTGCAGCCGAGAAGGTTACTAACCAAATGTATGACAGGGCTAACAAGCTACTTCGGCAGTGCCACATGTTGTCTTCTACAACTGGAAATCCAGTACAGAGAGTGGTTCATTATTTCTCTCATGCACTTCAAGAAAGAATCGACCGAGAAACTGGATTAATGAAGTGTGGGAAAGCAAAGGGAACCATGAAATCTGAAGAAGTCATCAAAGTGATTCAAGCGAACCACCCCCCTCTGTTACAACTAATCTGTCACGAGACTTTACCATTTAATCAAATCTTGCAGTTCACCTCAATCCAAGCCATCATAGACAATGTAGCCACATCTACAAGGATCCACATGATTGATCTCTCAATCCAGCATGGG…
HcGRAS46	rna-HHC034390.1	Protein	MDHFTNYPQEGLLDDSVSNLFSTIDNLWSSYGFSPACPIQQAAISPPPNNLQLLSDIMTLEDANFSDSTELKSFESEIDFSQRSSKVSDPTSKEDSNNDFIGGGGRLSTEEVMRVAAAHFIQLSALVSGDPSKLGLPFGLSFSSLTKDEVKIVELASLLFSAAEKVSNQQNDRAKSLLRKCDRLSSATGNAVQRVIHYFSDALHERIDGLKKTSNMEDLVKAMVSDHSIHIVANNTLPFSQVLHSTAMQVILESVSSAKRIHMIDLSIKQGHQWTLLMQALATRHACPVELLKLSAVGTSREALWVVGNRLLSFAESLNLPFEFRTVILTDMNDLREDMFDFDEREALGIHSGLVMNILTAKPKSLDNLMRVIRKLNPCILTVTDIEAKHNSRYFINRF…
HcGRAS46	rna-HHC034390.1	CDS	ATGGACCATTTCACGAATTACCCTCAGGAGGGACTCCTGGATGACAGTGTAAGCAATCTCTTCTCAACGATAGATAACCTTTGGTCCTCATATGGCTTCTCTCCTGCGTGCCCGATCCAACAAGCAGCCATTTCTCCACCACCAAATAACCTACAACTCCTTTCAGACATCATGACACTCGAAGACGCCAACTTCTCAGATTCAACGGAGCTCAAGAGTTTTGAATCAGAAATTGACTTTTCTCAGAGATCATCAAAAGTGTCTGATCCTACCTCAAAGGAAGATTCAAACAATGATTTTATTGGAGGAGGTGGAAGATTATCGACTGAAGAAGTGATGAGAGTTGCTGCAGCACACTTCATTCAATTGTCTGCGCTCGTTTCAGGAGACCCTTCAAAG…
HcGRAS47	rna-HHC036604.6	Protein	MQISQKNLHDNNFMPMTEPDSHLIRQNCKSPNRLYSDDDGSQIRQTTSQTSQLQYCTLESLSNTSWCYTSYNSPSTVSITPTSGSPLSNQDHQSDNTYGSPVSVSCITDDPNNLQLKLRELENAILGPDPDNLADSIESSFESNFLLDPERVIQMMGIDRSDLKQMLLALAQSVSENQLTVAEWLITKLRQMVSVSGEPLQRIGAYLLEGIIARLSSSGSSIYKALKCKEPTSNDLLSYMHLLYEACPYFKFGYVSANGAIAEAFRDEDNVHIIDFQIAQGTQWVTLLQALAKRPGGPPHVRVTGIDDAQSAHARGGGLHIVGKRLSQFAKSLGVELEFHAVVLPVCEIKASHFYVNPKEALAVNFPFMLHHVPDESVSLENHRDRILRMVKSLSPKVV…
HcGRAS47	rna-HHC036604.6	CDS	ATGCAGATTTCTCAAAAGAACTTACATGACAACAACTTCATGCCCATGACAGAGCCCGATTCCCACCTTATTCGTCAAAATTGTAAATCTCCGAATCGACTTTACTCTGATGACGACGGATCCCAGATAAGGCAAACCACCTCTCAAACAAGCCAACTTCAGTACTGCACTCTTGAGTCTTTGTCAAATACATCTTGGTGCTACACTTCTTATAACTCGCCCTCAACTGTCAGCATCACTCCAACAAGCGGAAGCCCTTTATCTAACCAAGACCACCAGTCTGACAACACATATGGCTCTCCCGTAAGTGTCTCGTGCATTACCGACGACCCAAACAATCTCCAACTAAAGCTAAGGGAACTAGAGAATGCAATACTCGGTCCTGATCCTGACAATTTA…
HcGRAS48	rna-HHC036632.1	Protein	MKSTTTTTTTTTTKTSKTSPTNPTTIQASMFYEPTSVLDPHLTSSPAASLPTTTTTTTSSYIPLPLPSDDWDPLSFFDPNSVDDDSFIVDLPNSLDILLPPIPPPPTRPPISVVVLPSFDRPHLDLLLKAASAFESNDVSTAHLLLSRLNNLNFGSSPLQRAAFHFKDALLSLLIPSTVLPFPAPALLSPLEIVNRITAQKSFSDLSPIPQFTSFTANQTILEALLDSSTSTNQFIHIIDFNIGLGGQWSSFVQEIAARSKSLRSPPPQIRITAIVPDETIETLLAAENLKDFASALGIHLSVSFIHVANLGTLALSRVRINSGEAIGMVLTPTIFGLVGSSPESTSALLRFIRQASPRILVFVDGECVGCNSASFRRSFASGLEFYSSVLESLDAAAT…
HcGRAS48	rna-HHC036632.1	CDS	ATGAAGTCCACCACCACCACCACCACCACCACCACAACCAAAACCTCAAAAACCTCCCCTACCAACCCCACCACCATCCAGGCCTCCATGTTCTACGAACCGACATCCGTCCTCGACCCCCACCTCACCTCCTCCCCTGCAGCCTCCCTCCCTACCACCACCACCACCACCACCTCCTCCTACATCCCCCTCCCTCTCCCCTCCGACGACTGGGACCCTCTCTCCTTCTTCGACCCAAACTCCGTAGATGATGACTCCTTCATAGTCGACCTCCCTAATTCCCTTGACATACTACTCCCCCCCATCCCTCCTCCTCCTACTCGACCTCCGATATCAGTAGTAGTACTCCCTTCATTTGATCGCCCCCACCTGGACCTCCTCCTCAAAGCTGCCTCTGCT…
HcGRAS49	rna-HHC036671.1	Protein	MDTLFRLVSQQHSNSFNSGKTSSTSKSPYHRNNDTSVNYPSQYYYDTYQQLPQNNYISLINNYSSSTQEEEDQEECCNNHHLYMDEDFSSSSNPNPNPNPNITPSPYSSSSGTDFTLPQNLNLNLNLDFSSSSNPRWATDLLVECARAVGNRDTPKVQQLMWMLNELASPYGDTDQKLASYFLQALFAKLTSSGPKTLRTLTSASDQTASFDSTRRITLKFQELSPWSSFGHVAANGAILESFLDSSSPPPQRLHILDLSNTFCTQWPTLLEALATRSSDDTPHLTITTVVVVSSPSPSSTVQRVMKEIGARMERFGRLMGVPFKFNIIHHSGDLSNLDLDRLNLNNNSSSSEEAEEALAINCINSLHSISPVGGGRDSFIASLGRLNPRIVTIVEEEA…
HcGRAS49	rna-HHC036671.1	CDS	ATGGATACTTTATTCAGGTTGGTGAGCCAGCAACACTCCAACTCCTTCAACTCCGGCAAAACCTCGTCCACCTCCAAATCCCCCTACCACCGTAACAACGATACATCGGTTAACTACCCTTCCCAATATTACTACGACACTTACCAACAATTACCACAAAACAACTACATCAGCTTGATCAACAACTACTCTTCCTCCACCCAAGAGGAAGAAGACCAAGAAGAATGCTGCAACAACCACCACCTTTACATGGATGAAGACTTCTCCTCCTCCTCAAACCCTAACCCTAACCCTAACCCTAACATCACCCCTTCACCCTATTCGTCTTCTTCCGGTACCGACTTCACCCTCCCTCAGAACCTCAACCTCAACCTCAACCTAGACTTCTCCTCTTCCTCC…
HcGRAS5	rna-HHC005801.1	Protein	MTRKRPISDISEDHLPPPPHPQVCNFSGLPLFAPPPDSSLLPTSQQDTLLSHAQEEESTTTTATNLNLWVDGIIRDLISSTSGGGGGAAPEAEVSIPQLIHNVRQIIFPCNPSLASVLESRLRSLLLPHHFVTPTADPCSNKRRRESPTEQTNATATAATIMTTTTTTTVEEKKTAEDNNNNNKNMRRKKEKEEEEGLQLLKLLLQCAEAMAAEKLEDANRMLLEISEVSTPFGSSAQRVAAYFSQGMSARLVSSCLGIYSPLPTIPHRHKLASAFQVFNGISPFVKFSHFTSNQAIQEAFEREDHVHIIDLDIMQGLQWPGLFHILASRPGGPPRVRLTGLGSSMDSLEATGKRLSDFADTLGLPFEFIPVAEKVGNLDPERLGVRRREAVAVHWLHH…
HcGRAS5	rna-HHC005801.1	CDS	ATGACCCGCAAAAGACCCATTTCGGACATCTCGGAAGACCACCTCCCTCCCCCGCCCCATCCCCAAGTCTGCAACTTCTCCGGTCTCCCCCTCTTCGCTCCTCCCCCCGACTCCTCGTTACTGCCAACTTCCCAACAAGATACATTGCTATCACACGCTCAAGAAGAAGAATCCACTACTACTACTGCTACTAACCTCAACCTGTGGGTGGACGGCATCATCCGGGACCTGATCAGCAGCACCAGCGGAGGCGGCGGCGGTGCTGCCCCGGAGGCGGAGGTGTCCATCCCCCAACTCATCCACAATGTTCGTCAAATCATTTTCCCTTGCAACCCTTCACTCGCTTCCGTTCTTGAGTCCCGCCTCAGAAGCCTCCTCCTTCCTCATCATTTTGTCACG…
HcGRAS50	rna-HHC036722.1	Protein	MMQFSDPPPPTPLGVGLHLDLSSSFLIPSWPSSSSTSRPSSSLSTTFNSASCMEQLLVDCAHAVDLSDSTLAHQLLWVLNTISSPDSSSSSPTHRLTSAFLRSLISRASSSSSSSSNHHNLPLHRFSPTNLAAFLDLTPFHRFGYTAANAAISEASDSFTILHIVDLSTTHCMQIPTLIDSLASRHPESPPLLRLTVPLVTTSNIPPLLDFSYDDLGAKLVNFARSRNILMEFRAVPSNPSDGFQTLIETVRLQRINDEALIINCQMLLHYIPEETSCNNNNRSMFLKNIRSLEPNLVTLVDEDVDLTSPDVVGRLRLAFNYLWIPYDVAETTMVKGSERREWYEGGIRWKIENVIAREGEGRVERSERRGRWVQRMRGAGFRGVGFGEEAAGEVKGAL…
HcGRAS50	rna-HHC036722.1	CDS	ATGATGCAATTCTCCGACCCTCCACCCCCTACTCCCCTCGGCGTCGGTCTCCACCTCGACCTCTCCTCCTCCTTCCTGATCCCCTCATGGCCTTCATCCTCTTCAACTTCTAGACCATCATCATCACTTTCTACTACCTTCAACTCTGCTTCGTGCATGGAGCAACTCCTGGTTGACTGCGCCCACGCAGTCGACCTCTCCGACTCAACCCTAGCCCACCAGCTCCTCTGGGTCCTCAACACCATCTCCTCTCCCGACTCCTCCTCCTCCTCCCCCACCCACCGCCTCACCTCCGCCTTCCTCCGCTCCCTCATCTCCCGCGCTTCCTCCTCCTCCTCCTCCTCCTCCAACCATCACAACCTCCCCCTACATCGATTCTCCCCTACTAACTTAGCTGCC…
HcGRAS51	rna-HHC036887.1	Protein	MAYMCADSGNLMAIAQQVIEQKQQQQQQLQQNHQNLLAPSNSHPFPHPPPWPHHHHSLPLVDPTFPSTPSSPFTFPDLDAVPFRLTDFNTSAAVNEFESDDWMETLEADTWHSQPPPPSMFPAEPTDLDHVLFPDSVNLTAAFDLVDPVTAFEDPVNNEEVKESSPSPPLLKSLLNCARVADSDPNLAAKTLTRIRGFSSDVGDPTERVAFYFSEALLHRLISEGVKIKDPVLSSSSFSTLDSDFDFDLDLDFSTEDYTVCYKTLNDACPYTKFAHLTANQAILEASESSDRIHIIDFGIVQGVQWAALLQALATRAAGKPAKIRVSGIPAPVLGSSPAASLAATGIRLRNFANLLNLDFEFDPILTPVHELTKLAFRIEPEETVVVNFMLQLYNYLDE…
HcGRAS51	rna-HHC036887.1	CDS	ATGGCTTACATGTGCGCCGACAGCGGCAACCTCATGGCCATTGCTCAACAAGTCATAGAGCAAAAGCAGCAGCAGCAACAACAACTACAGCAAAACCACCAAAACCTCCTTGCACCCTCCAATTCGCACCCATTCCCCCACCCACCCCCTTGGCCCCACCACCACCATTCCCTCCCCCTCGTGGACCCCACCTTCCCCTCCACGCCATCCTCCCCTTTCACCTTTCCCGACCTCGACGCCGTCCCGTTCCGCCTAACGGACTTCAACACCTCCGCCGCCGTCAACGAGTTCGAGTCCGATGACTGGATGGAGACCTTAGAAGCTGACACGTGGCACTCGCAGCCGCCGCCACCGTCTATGTTCCCAGCTGAACCCACCGATCTCGACCACGTGCTCTTC…
HcGRAS52	rna-HHC037787.6	Protein	MNTELREEGGGEPTPTPHPSLLSNPAIFEYSSSSLDTASIEKLLLQCITALESNESTLAQQVMWVLHNVSAPNGNPNQRLASFFLKALLNRSCNPNPNPNPNPIPSSTRKPLSVTQLVSYIDLTPWHRFGFSASNSAILTAVQARHKIHIVDLGITHCMQWPTLIDGMAKRPEGPPSLLRITVLPSLRPPVPPLLNSSTEQVGLRLDNFARLGNLPFELHIVKSSNHNPTFLQELGSGLLNRTSLDLRDDETLVINCQNWLRYLPSTTKDEFLESIRGLNPRIVTISDEDADLDSPSLTSRTMSCFSYLWILFDALETQLPKDSWQRAELEADAGEKMVNVIGFEGEKRIERGESGARIGQRMKKAGFRSVGYGEKTVMEVKEMMEGHASGWGLKKEKE…
HcGRAS52	rna-HHC037787.6	CDS	ATGAACACTGAGCTCAGAGAAGAAGGCGGAGGAGAGCCAACTCCAACTCCTCACCCCTCCCTCCTCTCGAATCCTGCCATCTTCGAATATTCGTCCTCCTCCCTCGACACCGCCTCCATCGAGAAGCTCCTCCTTCAGTGCATCACCGCCCTCGAGAGCAACGAATCCACTCTTGCCCAACAAGTCATGTGGGTGCTACACAATGTTTCTGCTCCTAACGGCAATCCTAATCAGCGCCTCGCATCCTTCTTCCTCAAAGCTCTCCTCAATCGTTCATGTAATCCTAACCCTAACCCTAACCCTAACCCTATCCCTAGTTCAACCCGGAAGCCATTGTCGGTGACTCAACTGGTTAGCTACATCGACCTCACCCCCTGGCATCGTTTTGGCTTCTCTGCA…
HcGRAS53	rna-HHC037918.6	Protein	MLESLLLPQSSSFSMSSSKRPSGSNDDLHNHSLSNKKIHLSVLVDQQQPPPSPASTIQQTESTTTTTVVKEEIAGPSSESRGLRLLGLLLQCAEAVAMDHLSVARDLLPEISNLASPFGSSPERVAAYFADALNARILSSFLGAYSPLTTRTLTLSMNHKISNAFQHYNSISPLVKFSHFTANQAIFQALEDEDRVHIIDLDIMQGLQWPGLFHILASRTGKLRSFRITGIGSSIELLEATGRRLSDFAAALNLPFEFQPVEGKIGNITDPSLFFPRDQREVTVVHWMHHCLYDVTGSDLGTLRMLRAIRPKLITIIEQDLSHAGDFLGRFVEALHYYSALFDALGDGLQGESVERHTVERQLFGAEIRNIVAVGGPKRTGEVKVERWGEEMRRAGFGR…
HcGRAS53	rna-HHC037918.6	CDS	ATGCTCGAATCCCTCCTCCTCCCCCAGTCCTCCTCCTTCTCCATGTCCTCCTCCAAACGCCCTTCCGGTTCCAACGACGACCTCCACAATCATTCTCTGAGCAACAAGAAAATCCATTTATCCGTCCTAGTCGACCAACAACAACCGCCACCATCTCCAGCATCAACAATTCAACAAACAGAATCAACAACAACAACAACAGTAGTTAAAGAAGAGATTGCTGGACCATCTTCGGAGTCCCGCGGCCTGCGCCTGCTAGGCCTGCTGCTCCAGTGCGCCGAGGCGGTTGCCATGGACCACCTCTCCGTCGCCCGTGACCTCCTCCCCGAAATCTCCAACCTCGCCTCCCCCTTCGGCTCCTCCCCGGAGCGCGTCGCCGCCTACTTCGCCGACGCCCTC…
HcGRAS54	rna-HHC038335.1	Protein	MRDQRYLVTTLQTGWEWKIPSHSSLPSSTKTSPTATGGHSNPRLPTPTTTSSTSHLPPPLQTPPPAPSQPPQSLPSPKLSKKRQRRPNPTNEPPVNNTPDSQVNRKQPVNTGSRKGGGSSSGSKEVRWAEQLLNPLASAIETHNLSRVQHLLYVLQELASPTADANHRLASHGLRALTSHLSIPFTGGDNTAAPTFATTDPELFRSALIRFNEVSPWFAFHNSLANNSILQILTADSASNNQRTRNLHVVDIGVSHGIQWPTMLEPLTRRTDGPPSLVRLTVAGDVIPPGPFSSAPQGYDFSSRLLRYAKSLDLNLNIHRISDLMPESLSLNCNEILVVCVQFRAHRLDVEQRTALMKSVRDLNPDLVILTEIDGGDGATSSGFGKRAEVVWRFLDSTS…
HcGRAS54	rna-HHC038335.1	CDS	ATGAGGGATCAGAGATACCTGGTAACAACCTTGCAGACTGGCTGGGAGTGGAAGATTCCATCCCATTCATCCCTTCCTTCCTCGACCAAGACATCGCCGACTGCGACTGGTGGGCACTCCAATCCTCGGTTGCCGACCCCGACAACTACGTCTTCAACCTCCCACCTGCCGCCTCCCCTTCAAACCCCACCACCTGCACCATCTCAACCCCCCCAATCTCTCCCCTCACCCAAACTATCGAAAAAACGCCAGCGACGTCCAAATCCAACCAACGAACCGCCAGTCAACAACACACCCGACAGCCAAGTCAACCGCAAACAACCAGTCAACACCGGCAGCAGAAAAGGAGGCGGCTCTAGCAGCGGTAGCAAGGAAGTTCGATGGGCTGAGCAATTGCTA…
HcGRAS55	rna-HHC038437.1	Protein	MKRELDHSSGEFKHFEEDILNQDDQLLAALGYKVRASDMADVAQKLEQLDMVMGSSAAAQDDAVLSHLASDTVHYNPSDISSWLESMLSELNAPPPPPPPPPPPSHLNPFDFASSSSSVVFDSTSPAHPAPAESSTLTDIKPPAVYGPDTQDRKRMKTMTTTTTASSSSSSSKASANNGILVSAPAPATTAEVSSSNIPLVVIDSQEAGIRLVHTLLACAEAVQNSNLKAADTLVKQITLLAASQGGAMRKVAGYFAEALARRIYRLHPQQDCSLESAFSDILHMHFYESCPYLKFAHFTANQAILEAFAGCRRVHVIDFGMKQGMQWPALMQALALRPGGPPSFRLTGIGPPQPDNTDALQQVGWKLAQLADTIHVDFEYRGFVANSLADLEPYLLES…
HcGRAS55	rna-HHC038437.1	CDS	ATGAAGAGAGAACTCGACCACTCGTCCGGCGAGTTTAAACATTTCGAAGAAGATATCCTAAATCAAGATGACCAACTCCTCGCCGCTCTCGGTTACAAAGTCCGTGCTTCCGACATGGCTGATGTCGCGCAGAAACTGGAGCAGCTGGACATGGTCATGGGATCCAGCGCCGCAGCGCAGGACGATGCCGTCCTCTCGCACCTCGCTTCCGACACCGTCCACTACAACCCCTCTGATATCTCGTCCTGGCTCGAATCCATGCTTTCCGAGCTCAACGCACCACCACCACCACCTCCTCCTCCTCCTCCTCCATCCCATCTCAATCCTTTCGATTTCGCTTCTTCGTCTTCTTCTGTGGTCTTTGATTCTACTTCACCTGCTCATCCTGCTCCAGCTGAA…
HcGRAS56	rna-HHC038504.1	Protein	MDMIMGNAYYELENSGCSSTFIIEDEIDCNWNNWDPVVDWGPLSSDPNDFHSLIESMMLDNEPLSSTTSCDESLLMSSTTSCNESPLSPLHVGDVDDDKELRLVHLLVAAAEALGGPHKSQELARVILVRLRELVPPVVAAGGTNIERLAAHFTEALLGLLDGPAGATHFAGRFHHRHHHHQHREDHQRLDDVLLAVQLLQDMSPCVKFGYFTTNQAILEAVVSGDRRVHIIDYDIMEGLQWASLMQALVTRKDSPPPTHLRITALTRNNSSGGGGGKNSTGSVQEIGRRLAAFAASIGQPFSFGHCRLDPDEKFRPSAIKVVKGETLIANCVLHPPHLPHRPATSVASFLTGAATLSAKLVTLVEEEGQIIKGNDENGFVGQFINELYRYSAIWDSLE…
HcGRAS56	rna-HHC038504.1	CDS	ATGGATATGATAATGGGGAACGCATACTATGAGCTTGAGAACTCTGGATGCAGCTCAACTTTCATAATAGAAGATGAAATTGACTGCAACTGGAACAACTGGGATCCTGTCGTCGATTGGGGCCCACTCTCAAGTGACCCCAATGACTTCCACAGCCTCATCGAATCAATGATGCTAGATAACGAGCCGTTAAGCTCCACGACAAGCTGCGATGAGAGCCTGCTCATGAGCTCCACGACAAGCTGCAATGAGAGCCCGCTCTCACCACTGCACGTTGGAGATGTGGATGATGACAAGGAGCTCCGGTTAGTGCACCTCCTGGTGGCAGCTGCAGAGGCTCTTGGCGGGCCTCACAAAAGCCAGGAGCTTGCCCGGGTGATATTGGTTCGGCTCAGGGAG…
HcGRAS57	rna-HHC039644.1	Protein	MATLLLAAAEKVSNEQYNRARSLLRECKMSASKFGNPVQRVIYYFSDALQERIDRNTQNLSAKRKETESMTPFGIIKALRTSHPAQLIANSAFPFVQVMQFTAMQVLLDNVSLAKRIHMIDLSIKYGQQWTFFLQGIATRNSFPIESITISGVGEEEEVVNATGQRLISVAQSLNLPLKFSAVIVSDMKELRKTMFRLEEGETVGIYTSFGMNNLLLKPHNLDNLMRVMQQVNPSIATVIDVEANFNSPHFIVRFTEALFFQSSWFDCIDSLLGSDHENRLMFEEKFFAQGIKDTLVNEGSERVLRYVGINIWRDYFRRFGLKEAKLSDWSMYQASLIIKQFVNDNSCTLQKNGKSLLVGWKGTPLNFVSAWKFSQEEEI*
HcGRAS57	rna-HHC039644.1	CDS	ATGGCCACTCTTCTTCTCGCTGCAGCTGAGAAAGTAAGCAACGAACAGTACAACCGGGCAAGGTCTTTACTTAGAGAATGCAAAATGTCTGCTTCAAAATTCGGGAATCCTGTCCAGAGAGTCATTTACTATTTCTCGGATGCACTCCAAGAAAGGATTGATCGAAATACTCAGAATCTATCAGCAAAACGAAAGGAAACAGAAAGTATGACACCCTTTGGTATCATCAAGGCATTACGAACTAGTCATCCAGCTCAGTTGATTGCGAACAGTGCTTTCCCATTCGTGCAGGTCATGCAGTTCACTGCAATGCAAGTGCTCTTGGACAATGTCTCATTGGCTAAAAGGATCCACATGATTGATCTCTCAATCAAATATGGCCAGCAGTGGACTTTCTTT…
HcGRAS58	rna-HHC044008.1	Protein	MQISQKSVHHNNLIPMREPDSHLIRQNYKSSNPLCSDEGSQIRQTTPTTSQLQYCTVESSSNNSGCNTAYNSPSTVSITPTSGSPLSNQDHQSDTTYGSPLSVSCITEDPNNLQLKLRELENAILGPNPDNLVDSIESSFESNLMLDPERFIQMMGIDRSDLKQMLLALAQSVAENQLTVAEWLITELRQMVSVSGEPLQRIGAYMLEGIVARLSSTGSSIYKALKCKEPTSNDLLSYMHLLYEACPYFKFGYVSANGAIAEAFRDKDRVHIIDFQIAQGTQWVTLLQALGKRPGGPPHVRVTGIDDAQSAYARGGGLHIVGKRLSQFAKSLGVELEFHAVVLPVCEIQASHFYIDPKEALAVNFPFQLHHVPDESVSLENHRDRILRMVKSLSPKVVT…
HcGRAS58	rna-HHC044008.1	CDS	ATGCAGATTTCTCAAAAGAGTGTGCATCACAACAACCTCATACCCATGAGAGAACCTGATTCCCACCTTATTCGTCAAAATTATAAATCTTCAAATCCACTTTGCTCTGATGAAGGATCCCAAATAAGGCAAACCACCCCTACAACAAGCCAACTTCAGTACTGCACTGTTGAGTCCTCGTCAAATAATTCTGGTTGCAACACTGCTTATAACTCGCCCTCAACTGTTAGCATCACTCCTACAAGCGGAAGCCCTTTATCTAACCAAGACCACCAATCGGACACAACATATGGCTCTCCCTTAAGTGTCTCGTGCATCACTGAAGACCCAAACAATCTCCAACTAAAGCTAAGGGAACTAGAGAATGCAATACTCGGTCCTAACCCTGACAATCTAGTC…
HcGRAS59	rna-HHC044034.1	Protein	MKSTITTTTTKTFKTSPPNLTTIPSMFYEPTSVLDPHLTSSPASLPTTTTTTTTTTSSIPIPPPSDDWDPLSFFDPNSVDDDPFLDLPSLDILPNIPPPPQLPPSFPSFDRPHLDLLLKAASAIESNDVSTAHLLLSRLNHLNFGSSALQRAAFHFTDALLSLLPIPNPPTSSPPLSPLEIVNRITAQKSFSDLSPIPHFTSFTANQTILEALLNSNTNHQFIHIIDFDIGLGGQWSSFVQEIAARSKSLRSPTPPPPPQIRITAIVPDETIETVLAAENLKEYASAVGIHLSVSFIHVGNLGTLALSRVRINSGEAIGMVLTPTIFRLVGSSPESTSALLRFIRQVSPRILVFVDGECIGCNSASSSSSFRRSFALGLEFYSSVLESLDAAAAAAAVQ…
HcGRAS59	rna-HHC044034.1	CDS	ATGAAGTCCACCATCACCACCACCACGACGAAAACCTTCAAAACCTCCCCTCCCAACCTCACCACCATCCCCTCCATGTTCTACGAACCGACGTCCGTCCTCGACCCCCACCTCACCTCCTCACCAGCCTCCCTCCCTACTACAACCACCACCACCACCACCACCACCTCCTCCATCCCTATCCCCCCTCCTTCCGACGACTGGGACCCTCTCTCCTTCTTCGACCCAAACTCCGTCGATGATGACCCCTTCCTAGACCTCCCATCCCTAGACATACTCCCCAATATCCCTCCTCCTCCTCAATTACCTCCATCATTCCCTTCCTTCGATCGCCCCCACCTCGACCTCCTCCTCAAAGCTGCCTCTGCTATAGAGTCTAACGACGTATCCACTGCCCAC…
HcGRAS6	rna-HHC006284.1	Protein	MVMGEFHSFPNNYYSPKLPFQDPNPNPLLDIPFQTQLPEPTTHDDAVLFSDIALNYINSMLNEEEEEEAAADDLSFLEAAEKPFYEILGQKYPPPSNSSPDSININSSSSSANNVGGWTWGYESSSSSFGDAGFDPNQFLDLLPAWQFQLGVEEARKFLPSNDKLVIDLESNSQQFGFSSSSYSEVKQEELKEDSPPSTSTSSGGSSFGRGRKNPYSDDSGLEEEGKRSVKQTAISVSEEVENRDFDDVLLCHGDVIPKVISDIREALQHVVNSNGGRGGKGRGRGRGGKKQSNKEVVDLRTLLIHCAQMVAADDQRSTNELLKQIRQNSSPYGDGSQRLAHYFANGIEARLAGTGREIYNAYRLKKRTATDFLKAYQLYLAACPFKKISYFFSNQCIL…
HcGRAS6	rna-HHC006284.1	CDS	ATGGTCATGGGCGAATTCCATTCCTTCCCCAATAACTACTACTCCCCCAAACTCCCTTTCCAAGATCCCAACCCCAACCCCTTATTGGATATCCCTTTCCAAACCCAATTACCCGAACCCACCACCCATGACGACGCAGTGCTCTTCTCCGACATCGCGCTCAACTACATCAACTCCATGCTCAACGAAGAAGAAGAAGAAGAAGCAGCAGCAGATGACCTCAGCTTTCTGGAAGCTGCGGAGAAGCCATTCTACGAGATTCTTGGTCAGAAGTACCCACCTCCATCCAACAGCAGCCCAGATAGCATCAACATCAACAGCAGCAGCAGCAGTGCGAATAATGTTGGGGGTTGGACTTGGGGCTATGAGTCCTCTTCCTCGTCGTTTGGGGATGCTGGG…
HcGRAS60	rna-HHC044078.1	Protein	MDTLFRLVSQQHFNSSKTSSTSKSTYHRNDTSVNPSEYYYDTYQQPQNTYSFHNSYSSSTQEEEDQEECCNNHHLYMDEDFSSSSSNPNPTPNSNITPSPYSSSSATDFSLPQNLNLDFSSNPRWATDLLVECARAVANRDTPKVQQLMWMLNELTSPYGDTDQKLASYFLQALFAKLTSSGPRTLRTLTSASDQTASFDSTRRITLKFQELSPWSSFGHVAANGAILESFLDSSAPQMLHILDLSNTFCTQWPTLLEALATRSSNDTPHLTITTVVSSPSPSPSSTVQRVMKEIGARMEKFGRLMGVPFKFNIVHHSGDLSNLDLDRLNLNYNSDDEALAINCINSLHTISPVGSRRDNFIASLRRLNPRIITVVEEEADLDVVGDEDEAFLKGFKES…
HcGRAS60	rna-HHC044078.1	CDS	ATGGATACTTTATTCAGGTTGGTGAGCCAACAACACTTCAACTCCAGCAAAACATCATCGACCTCCAAATCCACCTACCACCGTAACGATACATCGGTTAACCCTTCCGAATATTACTACGACACTTACCAACAACCACAAAACACCTACAGCTTCCACAACTCTTACTCTTCCTCAACCCAAGAGGAAGAAGACCAAGAAGAATGCTGCAACAACCACCATCTTTACATGGATGAAGACTTCTCCTCCTCCTCCTCAAACCCTAACCCTACCCCTAACTCTAACATTACCCCTTCCCCTTACTCGTCTTCCTCCGCTACCGACTTCTCCCTCCCCCAGAACCTCAACCTAGACTTCTCGTCCAACCCTCGCTGGGCCACCGACCTCCTTGTCGAGTGT…
HcGRAS61	rna-HHC044103.1	Protein	MMQFSDPPPSTPLGLHLDFSPASILIPSWPSSSSSSSSSSTSCRPSSSSLSTTFNSASCMEQLLIDCAHAVDLSDSTLAHQLLWVLNTISPPDSSSPTHCLTSAFLRSLISRAAAAPSSSSSNHHYLPLHRFSPTNLAAFVDLTPFHRFGYTAANAAISEASDSFPILHIVDLSTTHCMQIPTLIDSLASRHPDSPPVLRLTVPFITTTIPPLLDFSYDDLGAKLVNFARSRNILMEFRAVPSNPNDGFQTLIETVRLQRISDEALIINCQMLLHYIPEETSCNSNNRSMFLKNIRSLEPNLVTLVDEDVDLTSPDLVGRLRSAFNYLWIPYDAAETTMVKGSERREWYEGEIRWKIENVIAQEGEGRVERSERRGRWGQRMRGAGFRGVGFGEEAAGE…
HcGRAS61	rna-HHC044103.1	CDS	ATGATGCAATTCTCCGACCCTCCACCATCAACTCCCCTCGGCCTCCACCTCGACTTTTCTCCGGCCTCCATCCTGATCCCTTCATGGCCTTCTTCTTCTTCATCATCATCTTCTTCTTCAACTTCTTGTAGACCATCTTCATCATCACTTTCTACTACATTCAACTCTGCATCTTGCATGGAGCAACTCCTCATCGACTGCGCCCACGCAGTGGACCTCTCGGACTCAACCCTAGCCCACCAGCTTCTCTGGGTCCTCAACACCATCTCCCCTCCCGACTCCTCCTCCCCCACCCACTGCCTCACCTCCGCCTTCCTCCGCTCCCTCATCTCCCGCGCTGCTGCTGCGCCCTCCTCCTCCTCCTCCAATCATCACTACCTCCCCCTACATCGATTCTCC…
HcGRAS62	rna-HHC044770.1	Protein	MSGGACLMVHLWTNETENGGDSFVTSNTTTTTAQLLHSIKDDPLLVDDDDSLLYFAEEKDSGSSENAPPNEEFVRNATWMIQEHHHHHHHHHQVVESANTENQGLELVSFLTSCAESVSCGDHAAIDYSLCRLGELSCPGGSPIQRIAAYFTEALALRAVKLWPHVFSASPPRNINQIDDEEDDGIALRLLNQVSPIPNFLFFALNERLLSAFEGHDRVHIIDFDIKEGLQWPSLIMSLASRPNPPTHVRITGIGDSREELQNTGVRLRGVAESLNLKFEFHPVVDSLENVRLWMLHVKEGESVAVNCILQLHKVLYDDNLVALTNLLGLIRSTNPVILLVGEEEAEHNEPRWEMRFANSLMYYSAAFDSMHSSLLPEDSLARIKIEEMFARRIRNIVA…
HcGRAS62	rna-HHC044770.1	CDS	ATGAGTGGAGGAGCTTGTTTGATGGTTCATCTCTGGACCAATGAAACAGAAAATGGTGGGGATAGTTTTGTAACTTCTAACACTACTACTACTACTGCCCAGTTGCTCCATTCGATCAAGGACGATCCGCTGCTTGTAGACGACGACGACTCCTTGCTCTATTTCGCAGAGGAGAAGGATTCAGGGAGTAGTGAGAACGCGCCACCTAATGAGGAGTTTGTTCGGAATGCGACATGGATGATACAAGAACATCATCATCATCATCATCATCATCATCAAGTTGTGGAGAGCGCCAACACGGAGAATCAAGGGTTGGAGCTTGTGAGCTTTCTCACATCGTGCGCAGAGTCAGTTAGTTGTGGAGATCATGCAGCGATTGATTACTCTCTTTGTAGATTG…
HcGRAS63	rna-HHC044883.1	Protein	MMKGDHFEVHHGALDLIQPNEVIQWDCTPMGFQIPRAVNRSENYVPGADFSDSMENVARHISSPDSSTVAAEEFSVDNNFPPPFAQQQEHVHNQQQDISINAANTKSEEDASLTMISLLLECAVAISVDNLVDVTRILSELTQLASPYSASCAERVVAHFAKAMNNRLMSSWVAIYLPLVPHKTILASFQAFNNISPFIKFSHFTANQAILEAFQHQNMVHIVDVDIMQGLQWPALFHILATRPDGPPHVRMTGLGSSMEALQETGKQLSNFAKRLGMPFEFQPIAKRFGDLDPAMVQSNRREAVAVHWLQHSLYDPTGSDQNTIRLLETMNPRVITLVEQELVHSGSFLDRFVGSLHYYSTLFDSLGASLPIDEPSRLRVENGLLAREISNILAVGGP…
HcGRAS63	rna-HHC044883.1	CDS	ATGATGAAAGGTGATCACTTTGAAGTGCACCATGGTGCACTTGACCTAATCCAGCCCAATGAGGTCATCCAATGGGACTGCACACCAATGGGCTTCCAAATCCCTCGGGCTGTTAATCGCTCCGAGAACTATGTTCCCGGAGCGGACTTCTCCGACTCCATGGAGAATGTCGCTCGCCACATCTCCTCTCCCGATTCCAGTACTGTCGCCGCTGAGGAATTCTCTGTCGACAATAACTTTCCACCACCATTTGCCCAGCAACAAGAGCATGTGCACAACCAACAACAAGATATAAGTATCAACGCAGCCAACACAAAATCGGAGGAGGACGCTAGTCTCACCATGATCTCACTCCTCCTAGAATGCGCGGTCGCAATCTCCGTCGACAACTTGGTGGAC…
HcGRAS64	rna-HHC044885.1	Protein	MMKGDHFEVHHGALHLIQPNEVIQWDCTPMGFQIPRAVNRAGNYVPGADFSDFMANVARHISSPDSSTVAAEEFSVDNNFPPPFAEQEHVHTQQQDISINTANTKSEEDASLTMISLLLECAVAISVDNLVDVTRILSELTQLASPYSASCAERVVAHFAKAMNNRLMSSWVAIYLPLVPHKTILTSFQAFNNISPFIKFSHFTANQAILEAFQHQNMVHIVDVDIMQGLQWPALFHILATRPDGPPHVRMTGLGSSMEALQETGKQLSNFAKRLGMPFEFQPIAKRFGDLDPAMVQSNRGEAVAVHWLQHSLYDPTGSDQNTIRLLETMNPRVITLVEQELVHSGSFLDRFVGSLHYYSTLFDSLGALLPIDEPSRLRVENGLLAREISNILAVGGPA…
HcGRAS64	rna-HHC044885.1	CDS	ATGATGAAAGGTGATCACTTTGAAGTGCACCATGGTGCACTTCACCTAATCCAGCCCAATGAGGTCATCCAATGGGACTGCACACCAATGGGCTTCCAAATCCCCCGGGCTGTTAATCGCGCCGGGAACTATGTTCCCGGAGCGGACTTCTCCGACTTCATGGCGAACGTCGCTCGCCACATCTCCTCTCCCGATTCCAGTACTGTCGCCGCTGAGGAATTCTCTGTCGACAATAACTTTCCACCACCGTTTGCCGAGCAGGAGCATGTGCACACCCAACAACAAGATATAAGTATCAACACAGCCAACACCAAATCAGAGGAGGACGCTAGTCTCACCATGATTTCACTCCTCCTAGAATGCGCGGTCGCAATCTCCGTCGACAACTTGGTGGACGTG…
HcGRAS65	rna-HHC045258.1	Protein	MSLPSASSYCESNPYRRNANGVNSGLSTPLVTSDRQTYHYGSDSYRPEMYSPQCFTNPGLIPSMYNLRVSAGSHQLIGNTRPSILSENPYRSFSDDSPVLSNIYNQTSHSLSDEQSPDNEMDYYEDDVRLKLQELEQLLLHDNDDDNDDNMVVNPEDEEWANRLRDILDRHLQPPSSPKKTSSDSNLSSIDSSRENRTPKQLLFDCAAAISESNMEEASGIIAELRQLVSIQGEPLQRLAAYLVEGLAARMASSGQGLYKALKCKEPPTSDRLSAMQILFEVCPCFKFGFMAANGAIVEAIKDEEKVHIIDFDINQGSQYIDLIQTFSKRSNKPKLRITGVDDPESVQRSVGGLRVIGQRLEQLARQEEVPFEFRAIAAKTGDVTSLMLDCHAGEALVV…
HcGRAS65	rna-HHC045258.1	CDS	ATGTCTCTTCCTTCAGCTTCCTCTTACTGTGAATCCAACCCATATCGTCGTAATGCCAATGGTGTCAACTCAGGGTTATCCACACCATTAGTCACCTCAGATAGGCAAACTTACCATTATGGATCTGATTCCTACCGTCCGGAGATGTATAGTCCACAGTGCTTCACAAATCCCGGATTAATCCCATCAATGTACAATCTTCGAGTTTCTGCAGGATCTCATCAACTCATTGGCAATACCCGGCCTTCCATTCTTTCTGAGAATCCATACAGGTCATTTTCTGACGACTCTCCAGTGCTCTCGAACATCTATAATCAAACAAGCCACTCTCTATCAGATGAGCAGAGTCCAGACAATGAGATGGATTACTATGAAGACGATGTAAGATTGAAGCTTCAA…
HcGRAS66	rna-HHC046864.6	Protein	MHHPSHHHHFHPSSTTSQPSELITDPTASGSDKWAPKLLRECAEAISDKDSSRIQHHLWMLNELSSPYGDYDQKLASYFLQALFCKATDSGDRSFRTLASAAERSHSFDSARKVILKFQEVSPWTTFGHVASNGAILEAFEGESKLHIIDISNTYCTQWPMLLESLATRSDDTPHLRLSVVTASSEGSVMKEIGQRMEKFARLMGVPFEFRVVSGFSRLSELKEDDFEVKEDEAVAVNCIGALRRISVEERRGFVGLIRSLRPKVVTVVEEEADFTSSRGEFVKCFEECLRFYGVFFEMMDECFVPTSNERLKLERESARSILNVLACNEEGEWDCERREKGVQWGERMMEAFAPVGFSDDAVDDVKSLLKRYRPGWSLVLPQSDTVSTGLYLAWKEEA…
HcGRAS66	rna-HHC046864.6	CDS	ATGCACCACCCAAGCCACCACCATCATTTCCACCCTTCGTCGACGACTAGCCAACCGTCGGAGCTTATTACTGACCCAACAGCATCGGGTTCGGACAAGTGGGCACCAAAACTCCTTCGCGAATGTGCAGAGGCCATCTCCGATAAGGACTCCTCCCGAATCCAACACCATTTATGGATGCTTAATGAGCTCTCCTCTCCTTATGGCGACTATGATCAGAAACTTGCCTCCTACTTCCTCCAAGCTCTATTTTGCAAGGCCACCGACTCTGGTGATCGCAGCTTCAGAACCCTAGCATCCGCTGCGGAGCGCAGCCACTCATTCGACTCTGCGCGCAAAGTCATCCTTAAATTCCAAGAAGTGAGCCCTTGGACTACCTTCGGTCACGTGGCATCCAAT…
HcGRAS67	rna-HHC047183.1	Protein	MKLENMQDEEDVAEEQLLTLGLSPNISMSTTKKRKRIVKDEPVVLRDDKFIAALLHSREQMLKLDPRRRRHGLEDGKGLQLIHLLLISATAVDSNNTNSAIDSLTELYRTASLNGDPIQRVAAYFADGLAAKLLTKSSPVYKSIVANPTPEEEFSAFTYLYRASPYYPFAHFTANQAIIEAFEEHEHERRSLHVVDFDVSYGFQWPSLIQPLSEMATSSKPVSLRITGFGQNADELRETETRLTNFANGCHNLVFKFEGCLRGRDASKNIKIKKDETLVVNSVFYLQSLRNSNEIAATLKNIYMLNPSVVVLVEKEGDRTPRPTFLSRFMESLHYFAAMFDSLDDCLPAESVDRLSIEMNHLGREIIERIVTGDEDCKEGKNERLETWKDRMGRHGFEG…
HcGRAS67	rna-HHC047183.1	CDS	ATGAAGCTTGAGAACATGCAAGACGAAGAAGACGTTGCAGAAGAACAGCTACTCACTCTCGGCCTCAGCCCCAACATCTCGATGTCGACGACGAAGAAGAGGAAAAGGATCGTCAAAGACGAACCGGTGGTGCTCCGCGACGACAAGTTCATCGCGGCGTTGCTTCATTCACGAGAACAAATGCTGAAGCTAGACCCTAGGCGGCGGCGACACGGCCTTGAAGACGGCAAAGGGCTGCAGCTCATCCACCTGCTCCTCATCTCAGCCACTGCTGTAGACAGCAACAACACCAACTCTGCGATCGACTCGCTTACTGAACTCTACCGGACCGCGTCGCTGAATGGCGATCCGATTCAGAGAGTCGCGGCCTACTTCGCTGATGGCCTGGCTGCGAAACTG…
HcGRAS68	rna-HHC049209.1	Protein	MVQQEEGSSSVTSSPLQTFSLMSLSPSTLGVGGTSSPYAIPIPIPSPWVRELKSDERGLYLIHLLINCANHVAAFNLDHANSFLDHISHLASPDGDAMQRIASYFTDALARRILRSLPGLYRALNSTARFPQPAVEAAQARKHFLDLCPFLRIAYLVSNQAIIEAMDGEKMVHVIDLNASDPAQWVALLKALNARPEGPPHLRITGVNEHRELLNHMAGVLSEEAEKLDIPFQFNPVVVSSSRLDNLDMESLRVKTGEALAISSSLQLHSLLACEDGKLPPAASTPTPTGKTSLHQLHRKFHKGHGDGGGTLGEMLEKDHNLNGNGFLPSPDSGSGSSSPSPFGMVSGSMRLENFLASLWGLSPKIMVVTEQESNHNGVTMNERFMEALYFYATLFDCL…
HcGRAS68	rna-HHC049209.1	CDS	ATGGTGCAACAAGAGGAAGGTTCGTCCTCGGTGACATCCTCACCACTCCAGACCTTCTCCCTCATGTCACTCTCCCCCAGCACCCTCGGCGTCGGCGGCACCTCCTCCCCATACGCCATCCCCATCCCAATCCCATCCCCGTGGGTCCGCGAACTCAAATCAGACGAGCGCGGCCTCTACCTCATCCACCTCCTCATCAACTGCGCCAACCATGTCGCTGCCTTCAACCTCGACCATGCAAATTCCTTCCTAGACCACATCTCCCATCTAGCATCCCCCGATGGCGATGCCATGCAGCGAATTGCATCCTACTTCACTGACGCCCTTGCCCGCCGTATCCTCCGCTCCCTGCCGGGCCTCTACCGAGCTCTTAATTCCACCGCACGCTTCCCTCAACCT…
HcGRAS69	rna-HHC049683.6	Protein	MNPYSDPNRDHFSYPNPHPMSSNFPGSASAVHFPYLLPSNRSAALFKRSLAEHESQHLRPVKQQRTLSSSGISFDQRGQNRKPPDVHPPRVGASASDFEKKQLQELERTLLLDDVDDDDDEVSITGSTLTSTSQAMQQLISPSAPPRHQSSPLSPPMTSSTSSSSASCPPPMTLSSTAPSVTSSKQLLLETATAIADGNFKAASASLAVLKSTANPRGDPELRLTAAMVGALVSRANPTSSSLLVAADLFSAEHQTSTQMLYDSCPCFRLGLVGANLAILDAMNGRSEIHVVDFDFGQGGQYASLISAIAESARNRRSALKAPPPLLKITAVADPTFKFTTPDTLNNLYVIGSKIVTLGKRFGLAVRFNVVNQTVSELNRTVLGCKPGEALAVNFAFVL…
HcGRAS69	rna-HHC049683.6	CDS	ATGAACCCATACTCGGATCCAAATAGAGATCATTTCTCCTACCCGAACCCGCATCCCATGTCGTCCAACTTCCCCGGCAGCGCATCCGCCGTCCATTTCCCCTACCTCCTCCCATCCAACCGCTCGGCCGCCCTCTTCAAACGCTCACTGGCCGAGCACGAATCTCAACACCTCCGACCCGTTAAGCAACAGCGCACTCTGTCCTCATCCGGAATTAGTTTCGACCAGCGGGGACAAAACCGGAAACCCCCCGATGTGCATCCGCCACGTGTCGGCGCCTCCGCCTCCGACTTCGAGAAGAAGCAGCTCCAAGAACTCGAACGAACGCTACTTTTAGATGACGTCGACGACGACGATGATGAAGTCAGCATAACCGGCTCGACGCTGACGTCAACGAGC…
HcGRAS7	rna-HHC006318.1	Protein	MVMGEFHSFPNNYYSPKLPFQDPNPNPNPLLDIPFQTQLPEPTTHDDAVLFSDIALNYINSMLNEEEEEEAAADDLSFLEAAEKPFYEILGQKYPPPSNSSPDSINININSSSANNVGGWTWGYESSSSSFGDAGFDPNQFLDLLPAWQFQLGVEEARKFLPSNDKLVIDLETNSQQFGFSSSSYSEVKQEELKEDSPPSTSTSSGGSSFGRGRKNPYSDDSGLEEEGKRSVKQTAISVSEEVENRDFDDVLLCHGDVIPKVISDIREALQHVVNSNGGRGGKGRGRGRGKKQSNKEVVDLRTLLIHCAQMVAADDQRSTNELLKQIRQNSSPYGDGSQRLAHYFANGIEARLAGTGREIYNAYRLKKRTATDFLKAYQLYLAACPFKKISYFFSNQCI…
HcGRAS7	rna-HHC006318.1	CDS	ATGGTCATGGGCGAATTCCATTCCTTCCCCAACAACTACTACTCCCCCAAACTCCCTTTCCAAGATCCCAACCCCAACCCCAACCCCTTATTGGATATCCCTTTCCAAACCCAATTACCCGAACCCACCACCCATGACGACGCAGTGCTCTTCTCCGACATCGCGCTCAACTACATCAACTCCATGCTCAACGAAGAAGAAGAAGAAGAAGCAGCAGCAGATGACCTCAGCTTTCTGGAAGCTGCGGAGAAGCCATTCTACGAGATTCTTGGTCAGAAGTACCCACCTCCATCCAACAGCAGCCCAGATAGCATCAACATCAACATCAACAGCAGCAGTGCGAATAATGTTGGGGGTTGGACTTGGGGCTATGAGTCCTCTTCCTCGTCGTTTGGGGAT…
HcGRAS70	rna-HHC049987.1	Protein	MEQLLIDCAHAVDLSDSTLAHQLLWVLNTISPPDSSSPTHCLTSAFLRSLISRAAAAPSSSSSSNHHYLPLHRFSPTNLAAFVDLTPFHRFGYTAANAAISEASDSFPILHIVDLSTTHCMQIPTLIDSLASRHPDSPPVLRLTVPFITTTIPPLLDFSYDDLGAKLVNFARSRNILMEFRAVPSNPNDGFQTLIETVRLQRISDEALIINCQMLLHYIPEETSCNSNNRSMFLKNIRSLEPNLVTLVDEDVDLTSPDLVGRLRSAFNYLWIPYDAAETTMVKGSERREWYEGEIRWKIENVIAQEGEGRVERSERRGRWGQRMRGAGFRGVGFGEEAAGEVKGALEEHAAPGWGVKREDEVDLVLTWKGHNFVFATAWVPC*
HcGRAS70	rna-HHC049987.1	CDS	ATGGAGCAACTCCTCATCGACTGCGCCCACGCAGTGGACCTCTCGGACTCAACCCTAGCCCACCAGCTTCTCTGGGTCCTCAACACCATCTCCCCTCCCGACTCCTCCTCCCCCACCCACTGCCTCACCTCCGCCTTCCTCCGCTCCCTCATCTCCCGCGCTGCTGCTGCGCCCTCCTCCTCCTCCTCCTCCAATCATCACTACCTCCCCCTACATCGATTCTCCCCTACTAATTTAGCTGCTTTTGTCGACCTCACTCCCTTCCACCGCTTCGGCTACACTGCAGCCAACGCAGCCATCTCCGAAGCCTCCGACTCCTTCCCCATCCTCCACATTGTCGACCTCTCCACCACCCACTGCATGCAAATCCCAACCCTAATCGACTCCCTTGCTTCTCGA…
HcGRAS71	rna-HHC050087.1	Protein	MNVAVNASTIHIIDFSIYFGFQWSCLIQRLAKRPCGPPKLRITGIDVPQPGFRPTERIEETEKRLEAYAEHFGVSFQYNSIASKWEKIRVEDLQIHKGDVLIVNCLYRFRNLVDEFMVVDNPRNMLLNTIRKANPDVFIHGIVNGSYSAPFFVTRFREALFHFSALFDMLETTVPREDAQRFFDKDGFVRQRCIECDIL*
HcGRAS71	rna-HHC050087.1	CDS	ATGAATGTAGCTGTGAATGCTTCGACAATTCATATAATAGATTTTAGTATCTATTTTGGGTTTCAATGGTCGTGCCTTATTCAGAGGTTGGCAAAGAGGCCATGTGGTCCACCCAAGTTGCGGATAACGGGTATTGATGTACCCCAACCAGGTTTTCGCCCAACAGAGAGGATTGAGGAGACCGAGAAGAGGCTGGAAGCTTATGCAGAGCACTTCGGAGTGTCTTTTCAGTACAATTCTATTGCATCCAAATGGGAGAAGATTCGGGTTGAGGACTTGCAGATCCACAAGGGCGATGTGCTGATTGTCAACTGTTTGTATCGATTTAGGAATCTTGTTGATGAGTTCATGGTTGTGGATAACCCGAGGAATATGTTACTAAACACGATAAGAAAGGCG…
HcGRAS72	rna-HHC050192.1	Protein	MKLENMQDEEDVAEEQLLTLGLSPNISTSTTKKRKRIVKDEPVVLRDDKFIAALLHSREQMLKLDPRRRRHGLEDGKGLQLIHLLLISATAVDSNNTNSAIDSLTELYRTASLNGDPIQRVAAYFADGLAAKLLTKSSPVYKSIVANPTPEEEFSAFTYLYRASPYYPFAHFTANQAIIEAFEEHEHERRSLHVVDFDVSYGFQWPSLIQPLSEMATSSKPVSLRITGFGQNADELRETETRLTNFANGCHNLLFKFEGCLRGTTDSSKNIKIKKDETLVVNSVFYLQSLRNSNEIAATLKNIYMLNPSVVVLVEKEGDRTPRPTFLSRFMESLHYFAAMFDSLDDCLPAESVDRLSIEMNHLGREIIERIVTGDEDCKEGGNERLETWKDRMARHGFE…
HcGRAS72	rna-HHC050192.1	CDS	ATGAAGCTTGAGAACATGCAAGACGAAGAAGACGTTGCAGAAGAACAGCTACTCACTCTCGGCCTCAGCCCCAACATCTCGACGTCGACGACGAAGAAGAGGAAGAGGATCGTCAAAGACGAACCGGTGGTGCTCCGCGATGACAAGTTCATCGCGGCGTTACTTCATTCACGAGAACAAATGCTGAAGCTAGACCCTAGGCGGCGACGACACGGCCTTGAAGACGGCAAAGGGCTGCAGCTCATCCACCTGCTCCTCATCTCAGCCACTGCTGTAGACAGCAACAACACCAACTCTGCGATCGACTCGCTTACTGAACTCTACCGGACCGCGTCGCTGAATGGCGATCCGATTCAGAGAGTCGCGGCCTACTTCGCTGATGGCCTGGCTGCGAAACTG…
HcGRAS73	rna-HHC051755.6	Protein	MHHPSHHHHFHPSSTTSQPSELITDPTASGSDKWAPKLLRECAEAISDKDSSRIQHHLWMLNELSSPYGDYDQKLASYFLQALFCKATDSGDRSFRTLASAAERSHSFDSARKVILKFQEVSPWTTFGHVASNGAILEAFEGESKLHIIDISNTYCTQWPMLLESLATRSDDTPHLRLSVVTASSEGSVMKEIGQRMEKFARLMGVPFEFRVVSGFSRLSELKEDDFEVKEDEAVAVNCIGALRRISVEERRGFVGLIRSLRPKVVTVVEEEADFTSSRGEFVKCFEECLRFYGVFFEMMDECFVPTSNERLKLERESARSILNVLACNEEGEWDCERREKGVQWGERMMEAFAPVGFSDDAVDDVKSLLKRYRPGWSLVSPQSDTVSVSTGLYLAWKE…
HcGRAS73	rna-HHC051755.6	CDS	ATGCACCACCCAAGCCACCACCATCATTTCCACCCTTCGTCGACGACTAGCCAACCGTCGGAGCTTATTACTGACCCAACAGCATCGGGTTCGGACAAGTGGGCACCAAAACTCCTTCGCGAATGTGCAGAGGCCATCTCCGATAAGGACTCCTCCCGAATCCAACACCATTTATGGATGCTTAATGAGCTCTCCTCTCCTTATGGCGACTATGATCAGAAACTTGCCTCCTACTTCCTCCAAGCTCTATTTTGCAAGGCCACCGACTCTGGTGATCGCAGCTTCAGAACCCTAGCATCCGCTGCGGAGCGCAGCCACTCATTCGACTCTGCGCGCAAAGTCATCCTTAAATTCCAAGAAGTGAGCCCTTGGACTACCTTCGGTCACGTGGCATCCAAT…
HcGRAS74	rna-HHC052041.1	Protein	MFNQESVTTTIEEKPPPALVMKNHQQSGVHLSNPGFFQPLQSHQQQQQQQEQEEEALVDQLLKAAELVDSGNPYSTREILARLNHQLPPSPIGLKPLLRTAFLFKEVLLRLLLANQNNPCSSPPPHQSNPWDVVLKLSSYKAFSEVSPLLHFTNFTCTQALVEQIGNLEDRIHIVDFDLGVGCQWSSFIQELAAAHHHRSRSPSLKITAFVSPSSFHHPLELQLISDNLAQFAAHLHIPFQFSALPVESFNPNDLLALSSPNNNNEAIAVNLPIGSHYPHSFPTLLKLVKQLNPKVVVSVDQGCDRSDLPFPQYFLHSFHSCMILLDSLDAAAGTNNADVINKIERMLVQPRMESLLVSRHRCGEENIKMPSWRALFATVGFVPVQFSNFTETQAECLL…
HcGRAS74	rna-HHC052041.1	CDS	ATGTTTAATCAAGAAAGTGTCACGACGACGATTGAGGAGAAGCCACCGCCGGCGTTGGTTATGAAGAACCACCAACAGAGCGGCGTTCATCTTTCGAACCCCGGGTTTTTTCAGCCCCTGCAGAGCCACCAGCAGCAGCAGCAGCAGCAGGAGCAGGAGGAGGAGGCGCTGGTCGACCAGCTGTTAAAGGCGGCTGAGCTGGTGGATTCCGGCAACCCGTACAGCACGCGTGAGATATTGGCGCGGCTCAATCACCAGCTTCCCCCTTCTCCAATTGGGTTGAAGCCCCTCCTTCGCACCGCATTTCTCTTCAAGGAAGTCCTCCTCCGCCTCCTCCTCGCGAATCAGAACAACCCTTGTTCTTCACCACCTCCTCATCAGTCGAACCCGTGGGATGTT…
HcGRAS75	rna-HHC052463.6	Protein	MITPTMDAFMNHSMFSSIEFDDDVFDVFPTSSSDISLSTLTSDEDYHLDIRDPLEWIYEDDFHLPFDEQSCFKDMNPSEDLLVFPPLPCPGISMEVDQESSIFHLLKAYGEAMEKGFNDLSQVILTRLQEKGSPIGTTMERLSHYLVQQSDPHMEHLKQECLKNYALAFHAFYEITPYGRFAHFVANAAIQESLPRYIDSIHIVDFDVEDGIQWPPLLAALGPQRLVRITCIDPNSYRFVSLKERLVYFAEAMGLNLRVDGMSLEELLIEKKTGAKGVGASEKEWLVFNCMVGLPHMGMVDSYKGSQVEEFMRVAQELVVSSTRCGILTYGNALSGFVPFSDGHLLHSHSLFESLEWHFESNLSLARTTMENLFVGRCISSCSGWLGESLIGSEFEGCE…
HcGRAS75	rna-HHC052463.6	CDS	ATGATCACTCCGACAATGGATGCCTTCATGAATCACTCCATGTTCTCTTCTATCGAATTCGATGATGATGTCTTTGATGTATTCCCTACTAGTTCTAGCGATATTTCCCTTTCTACGTTAACCTCTGATGAAGACTACCATTTAGATATTCGGGACCCGTTGGAATGGATATATGAAGATGACTTCCATCTTCCATTTGATGAACAATCATGCTTCAAAGACATGAACCCAAGTGAAGATTTATTAGTTTTCCCCCCTTTGCCTTGTCCTGGGATCAGTATGGAAGTAGACCAAGAATCGAGCATATTCCATCTCCTAAAGGCCTACGGAGAGGCCATGGAGAAAGGATTCAACGACCTCAGCCAGGTGATATTGACTCGGCTTCAAGAGAAAGGTAGC…
HcGRAS76	rna-HHC053141.1	Protein	MDTLFRLVSQQHFNSSKTSSTSKSTYHRNDTSVNPSEYYYDTYQQPQNTYSFHNSYSSSTQEEEDQEECCNNHHLYMDEDFSSSSSNPNPNPNSNITPSPYSSSSATDFSLPQNLNLDFSSNPRWATDLLVECARAVANRDTPKVQQLMWMLNELTSPYGDTDQKLASYFLQALFAKLTSSGPRTLRTLTSASDQTASFDSTRRITLKFQELSPWSSFGHVAANGAILESFLDSSAPQMLHILDLSNTFCTQWPTLLEALATRSSNDTPHLTITTVVSSPSPSPSSTVQRVMKEIGARMEKFGRLMGVPFKFNIVHHSGDLSNLDLDRLNLNYNSDDEALAINCINSLHTISPLGSRRDNFIASLRRLNPRIITVVEEEADLDVVGDEDEAFLKGFKES…
HcGRAS76	rna-HHC053141.1	CDS	ATGGATACTTTATTCAGGTTGGTGAGCCAACAACACTTCAACTCCAGCAAAACATCATCGACCTCCAAATCCACCTACCACCGTAACGATACATCGGTTAACCCTTCCGAATATTACTACGACACTTACCAACAACCACAAAACACCTACAGCTTCCACAACTCTTACTCTTCCTCAACCCAAGAGGAAGAAGACCAAGAAGAATGCTGCAACAACCACCATCTTTACATGGATGAAGACTTCTCCTCCTCCTCCTCAAACCCTAACCCTAACCCTAACTCTAACATTACCCCTTCCCCTTACTCGTCTTCCTCCGCTACCGACTTCTCCCTCCCCCAGAACCTCAACCTAGACTTCTCGTCCAACCCTCGCTGGGCCACCGACCTCCTTGTCGAGTGT…
HcGRAS77	rna-HHC053799.1	Protein	MVVSIDCYKFFPFEFTDEFPVVFPTISCLDASRSMLEPEDYPVHPLDMEVDLEQSMFHLDHLLKAYGEAIDGGFLALSDVILTRLCEKSSPTGTTMERFSHYLIQQSDPQSQYLKHESAKNYALAFRAFYEMTPYGKFAHFVANASIQDCLPRDIRSLHIVDFNVGDGIQWPPLLAALGPHYIVRITCLDFKHDDGGFRSRTKERLECFAQTMGLELRVDQMKLGELLLEKMSVRSNGASEREWLVFNCMVRFPHMEVADTNQKIQVEEFVRAAQELVASSSASGMLTYGTGLSGLVPYSDGHLLHSQALFESLEWHFEPNLNLARTTMECLFVGARVFL*
HcGRAS77	rna-HHC053799.1	CDS	ATGGTGGTTTCAATCGATTGCTACAAGTTCTTTCCATTTGAATTCACTGATGAATTTCCTGTTGTATTCCCTACTATATCCTGTCTTGATGCTTCTCGTTCTATGTTAGAGCCTGAGGACTATCCTGTACATCCACTAGACATGGAAGTTGATCTCGAACAGAGCATGTTCCATCTGGACCATCTCCTGAAGGCCTACGGAGAGGCTATTGATGGAGGGTTTCTAGCGCTCTCTGATGTGATATTGACTCGGCTCTGTGAGAAGAGCAGCCCGACTGGCACGACCATGGAGCGCTTCTCTCACTACTTAATCCAACAATCCGACCCCCAGTCCCAATATCTTAAGCACGAGTCTGCCAAGAATTATGCGTTGGCTTTTCGTGCGTTCTATGAAATGACC…
HcGRAS78	rna-HHC053903.6	Protein	MNNRSGPASSYCESNPYRRNANGVNSGLSPPLFTSDRQTYHYGSDSYRPEMYSPQCFTNPGLIPSMYNLRVSAGSRQLIGNTQPSILSENPYSTFSDDSPVLSNIYNQTSHSLSDEQSPDNEMDYYEDDVRLKLQELEQLLLHDNDDNMVVNPEDEEWANRLRDILDRHLQPPSSPKKSSSDSNLSSIDSSRENRTPKQLLFDCAAAISESNMEEASGIIAELRQLVSIQGEPLQRLAAYLVEGLAARMASSGQGLYKALKCKEPPTSDRLSAMQILFEVCPCFKFGFMAANGAIVEAIKDEEKVHIIDFDINQGSQYIDLIQTFSKRSNKPRLRITGVDDPESVQRSVGGLRVIGQRLEQLARQEEVPFEFRAIAAKTGDVTSLMLDCHAGEALVVNF…
HcGRAS78	rna-HHC053903.6	CDS	ATGAATAACAGAAGTGGCCCAGCTTCCTCTTACTGTGAATCCAACCCATATCGTCGTAATGCCAATGGTGTCAACTCAGGGTTATCCCCACCATTATTCACCTCAGATAGGCAAACTTACCATTATGGATCTGATTCCTACCGTCCAGAGATGTATAGTCCACAGTGCTTCACAAATCCCGGATTAATTCCTTCAATGTACAATCTTCGAGTTTCTGCAGGATCTCGTCAACTCATTGGCAATACCCAGCCTTCCATTCTTTCTGAGAATCCATACAGCACATTTTCTGACGACTCTCCAGTGCTCTCAAACATCTATAATCAAACAAGCCACTCTCTATCAGATGAGCAGAGTCCAGACAATGAGATGGATTACTATGAAGATGATGTAAGATTGAAG…
HcGRAS8	rna-HHC006612.1	Protein	MASSSSLLLPPPISTPPPSHQQQHQDQEQEEHHLFLFLLHNHNHNQQSNNNNIHQTMVRKRPISDISHDLPPSPPPPPPPPPPPQVCNFSGLPLFAPPPPPDPLPTSQQNPLLSHPEECTTTTTSTSTNLWVDGIIRDLISSAAPDEVSIPQLIHNVRDIIFPCNPSLASLLESRLRSLLLLSPVASDYITPATTPNYPPPPPPLGPSSSSNNNKRRRDSSPAVDNNTNPHLEQEAAAAAAAAAAAVAREKKTIQDKMRRKHKEEEEEEEGLHLLKLLLQCAEAVAADNLEDANRMLLEISELSTPFGTSAQRVAAYFSQAMSARLVTTCLGIYSPLPMPSLILPQRHKLASAFQVFNGISPFVKFSHFTSNQAIQEAFDREEHVHIIDLDIMQGLQWP…
HcGRAS8	rna-HHC006612.1	CDS	ATGGCCTCCTCCTCCTCCCTCCTCCTCCCTCCCCCTATTTCTACTCCCCCTCCCTCTCACCAACAACAACATCAAGATCAAGAACAAGAAGAACACCACCTCTTCCTCTTTCTCCTCCATAACCACAACCACAATCAACAATCCAACAATAATAATATCCACCAAACAATGGTCCGCAAAAGACCCATTTCCGACATCTCCCACGACCTCCCCCCCTCCCCACCACCCCCTCCCCCTCCTCCTCCTCCTCCCCAAGTCTGCAACTTCTCCGGCCTCCCCCTCTTCGCCCCACCCCCACCCCCAGACCCATTACCAACTTCCCAACAAAATCCATTGCTATCACACCCTGAAGAATGCACTACTACTACTACCAGTACTAGTACTAACCTCTGGGTCGAT…
HcGRAS9	rna-HHC008359.1	Protein	MVVSIDCYKFSPFEFTDEFPVVFPTIACLDASRSMLEPEDYTHPLEPPKWVCDNVCMSEYVNLPPLMFPVTDMEVDREQSMFHLLKAYGEAIDGGFLELSDVILTRLCEKSNPTGTTMERFSHYLIQQSDPQSQYLKHESAKNYALAFRGFYEMTPYGKFAHFVANASIQDCLPRDIRSLHIVDFNVGDGIQWPPLLAALGPHYIVRITCLDFKHDDGGFRSRTKERLESFAQTMGLELRVDQMKLGELLLEKMSARSNGSSEREWLVFNCMVGFPHMEVADTNQKIQVEEFVRAAQELVASSSASGMLTYGTGLSGLVPYSDGHLLHSEALFESLEWHFEPNLNLARTTMECLFVGARVFL*
HcGRAS9	rna-HHC008359.1	CDS	ATGGTGGTTTCAATCGATTGCTACAAGTTCTCTCCATTTGAATTCACTGATGAATTTCCTGTTGTATTCCCTACTATAGCCTGTCTTGATGCTTCTCGTTCTATGTTAGAGCCTGAGGACTATACACATCCACTAGAGCCACCTAAATGGGTTTGTGACAATGTGTGCATGAGTGAATATGTAAACCTACCTCCCTTAATGTTTCCCGTTACAGACATGGAAGTTGATCGTGAACAGAGCATGTTCCATCTCCTGAAGGCCTACGGAGAGGCTATTGATGGAGGGTTTCTAGAGCTCTCTGATGTGATATTGACTCGGCTCTGTGAGAAGAGCAACCCGACTGGCACGACCATGGAGCGCTTCTCTCACTACTTAATCCAACAATCCGACCCCCAGTCC…
