# Supplementary material for: Genome-Wide Identification of GRAS Gene Family in Daylily (Hemerocallis citrina Baroni) and Its Expression Profiles in Development, Hormone and Biotic Stress Response
Source: Biology (Basel). 2025 Jun 26;14(7):770. doi: 10.3390/biology14070770 (PMC12292224; doi:10.3390/biology14070770)
Supplement: Supplementary file 1 [file biology-14-00770-s001.zip › Table S3. The primers information for quantitative real-time PCR .xls]

## Sheet: The primers information
Table S3 The primers information for quantitative real-time PCR
Gene name	Upstream primer（5'-3'）	Downstream primer（5'-3'）
Actin	GAGCAAGGAAATCACGGCACT	GGAACCTCCAATCCAAACACTGTAC
HcGRAS1	CCTCCTGGGTCGACTCCA	ATGGCGGCATCCTCATCG
HcGRAS2	CGTGGAAGACGCCTTGGT	CTCCGTGTTGGTGCTCGT
HcGRAS6	CCATCCAACAGCAGCCCA	ACCCAGCATCCCCAAACG
HcGRAS21	ATGGAAGCAGCAGCAGCA	AGGGGAAATCAACGGGCG
HcGRAS22	AGCCGCCCATCATCATCG	GTGGGTGGTGGAAGGACG
HcGRAS24	CCATCCAACGTGGCGAGT	CGACGGATGAGAGCGTCC
HcGRAS28	TCCTCCTTCCCCAGACGG	GAAACGCAAACCGCACGT
HcGRAS29	GGCGAAGGTGGAGCAGTT	TGCCCTGCTCATCCTCCT
HcGRAS33	CAGCGACGATGCAGTGGA	AGCCCACACAACTGCCTC
HcGRAS38	AACCCCTCCGACCTCTCC	AAGTGGTGACGTCAGCGG
HcGRAS40	TGCGGTAACAGCTCCAGC	TTCTGGACTGCTTCGGCG
HcGRAS41	GTCCAGTTCAGGGCCCAC	GCCGTCGATCTCCGTCAG
HcGRAS43	ATGTCCCTCTCCCCCACC	GATGAGGTAGAGGCCGCG
HcGRAS46	ACCCTTCAAAGCTCGGGC	AGAAGAGGAGGCTGGCGA
HcGRAS47	GCTTGTGAGGGGGCTGAG	CTCAGTGGGACTGCCGTG
HcGRAS48	GGTGCAGGAGGAGGAGGA	ACGTCATCTCCCGTGGGA
HcGRAS50	AGGGGGCCTTAGAGGAGC	AAGCTGTCGCGAACACGA
HcGRAS51	GCAAAAGCAGCAGCAGCA	GGAATGGTGGTGGTGGGG
HcGRAS55	GCTCCAGCTCCAGCAACA	GGAGGGTGTGGACCAAGC
HcGRAS67	CGAGGCGTTTGAGGAGCA	GGTTTGCTGCTTGTGGCC
HcGRAS74	TGGTGGATTCCGGCAACC	GATTCGCGAGGAGGAGGC
HcGRAS77	ACGACCATGGAGCGCTTC	GCACGAAAAGCCAACGCA
HcGRAS8	ACTCGTTGGAGGCAACCG	CCTCCGACGAACACCACC
