# Supplementary material for: Genome-Wide Identification of GRAS Gene Family in Daylily (Hemerocallis citrina Baroni) and Its Expression Profiles in Development, Hormone and Biotic Stress Response
Source: Biology (Basel). 2025 Jun 26;14(7):770. doi: 10.3390/biology14070770 (PMC12292224; doi:10.3390/biology14070770)
Supplement: Supplementary file 1 [file biology-14-00770-s001.zip › Table S4. One-to-one orthologous relationships between Hemerocallis citrina Baroni and seven species .xls]

## Sheet: H. citrina-A. thaliana
Table S4. One-to-one orthologous relationships between Hemerocallis citrina Baroni and Arabidopsis thaliana.
HcGRAS Gene Name	Group	HcGRAS Gene ID	Chromosome Position	AtGRAS Gene ID	Chromosome Position
LISCL	HcGRAS3	rna-HHC003425.1	Chr1	AT2G29060.1	Chr_2
LISCL	HcGRAS6	rna-HHC006284.1	Chr2	AT1G07530.1	Chr_1
LISCL	HcGRAS7	rna-HHC006318.1	Chr2	AT1G07530.1	Chr_1
LISCL	HcGRAS6	rna-HHC006284.1	Chr2	AT2G37650.1	Chr_2
LISCL	HcGRAS7	rna-HHC006318.1	Chr2	AT2G29060.1	Chr_2
LISCL	HcGRAS6	rna-HHC006284.1	Chr2	AT2G29060.1	Chr_2
LISCL	HcGRAS11	rna-HHC008703.3	Chr2	AT2G29060.1	Chr_2
LISCL	HcGRAS7	rna-HHC006318.1	Chr2	AT5G59450.1	Chr_5
NSP1	HcGRAS41	rna-HHC032450.1	Chr7	AT3G13840.1	Chr_3
SCL15	HcGRAS48	rna-HHC036632.1	Chr8	AT4G36710.1	Chr_4
SCL15	HcGRAS59	rna-HHC044034.1	Chr10	AT4G36710.1	Chr_4
SCL32	HcGRAS50	rna-HHC036722.1	Chr8	AT5G67411.1	Chr_5
SCL32	HcGRAS61	rna-HHC044103.1	Chr10	AT3G49950.1	Chr_3
SCL32	HcGRAS61	rna-HHC044103.1	Chr10	AT5G67411.1	Chr_5
SHR	HcGRAS60	rna-HHC044078.1	Chr10	AT4G37650.1	Chr_4

## Sheet: H. citrina-B. distachyon
Table S2. One-to-one orthologous relationships between Hemerocallis citrina Baroni and Brachypodium distachyon. .
Group	HcGRAS Gene Name	HcGRAS Gene ID	Chromosome Position	BdGRAS Gene ID	Chromosome Position
LISCL	HcGRAS3	rna-HHC003425.1	Chr_1	Sobic.001G421900.1	Chr01
LISCL	HcGRAS3	rna-HHC003425.1	Chr_1	Sobic.003G352600.1	Chr03
SCR	HcGRAS5	rna-HHC005801.1	Chr_1	Sobic.005G017500.2	Chr05
SCR	HcGRAS5	rna-HHC005801.1	Chr_1	Sobic.008G023401.1	Chr08
LISCL	HcGRAS3	rna-HHC003425.1	Chr_1	Sobic.009G011100.2	Chr09
SCR	HcGRAS5	rna-HHC005801.1	Chr_1	Sobic.009G177100.1	Chr09
LISCL	HcGRAS7	rna-HHC006318.1	Chr_2	Sobic.001G421900.1	Chr01
LISCL	HcGRAS11	rna-HHC008703.3	Chr_2	Sobic.001G421900.1	Chr01
LISCL	HcGRAS6	rna-HHC006284.1	Chr_2	Sobic.001G421900.1	Chr01
LISCL	HcGRAS7	rna-HHC006318.1	Chr_2	Sobic.003G352600.1	Chr03
LISCL	HcGRAS11	rna-HHC008703.3	Chr_2	Sobic.003G352600.1	Chr03
LISCL	HcGRAS6	rna-HHC006284.1	Chr_2	Sobic.003G352600.1	Chr03
SCR	HcGRAS8	rna-HHC006612.1	Chr_2	Sobic.005G017500.2	Chr05
SCR	HcGRAS8	rna-HHC006612.1	Chr_2	Sobic.008G023401.1	Chr08
LISCL	HcGRAS7	rna-HHC006318.1	Chr_2	Sobic.008G138600.1	Chr08
LISCL	HcGRAS6	rna-HHC006284.1	Chr_2	Sobic.008G138600.1	Chr08
SCR	HcGRAS8	rna-HHC006612.1	Chr_2	Sobic.009G177100.1	Chr09
LISCL	HcGRAS11	rna-HHC008703.3	Chr_2	Sobic.009G011100.2	Chr09
PAT1	HcGRAS16	rna-HHC013734.1	Chr_3	Sobic.002G330300.1	Chr02
SCL3	HcGRAS19	rna-HHC015235.1	Chr_3	Sobic.003G423900.1	Chr03
SCL32	HcGRAS17	rna-HHC013740.1	Chr_3	Sobic.009G187500.1	Chr09
DELLA	HcGRAS24	rna-HHC017170.1	Chr_4	Sobic.003G237201.1	Chr03
SCL8	HcGRAS21	rna-HHC016409.1	Chr_4	Sobic.004G281200.1	Chr04
OS4	HcGRAS26	rna-HHC020593.1	Chr_4	Sobic.005G123000.1	Chr05
SCL8	HcGRAS25	rna-HHC020312.1	Chr_4	Sobic.006G188900.1	Chr06
SCL8	HcGRAS21	rna-HHC016409.1	Chr_4	Sobic.006G188900.1	Chr06
OS4	HcGRAS29	rna-HHC023662.1	Chr_5	Sobic.003G392800.1	Chr03
OS4	HcGRAS30	rna-HHC024901.1	Chr_5	Sobic.005G123000.1	Chr05
OS19	HcGRAS34	rna-HHC029116.1	Chr_6	Sobic.006G083201.1	Chr06
DELLA	HcGRAS38	rna-HHC030568.1	Chr_7	Sobic.001G120900.1	Chr01
NSP1	HcGRAS41	rna-HHC032450.1	Chr_7	Sobic.001G341400.1	Chr01
DELLA	HcGRAS40	rna-HHC032363.1	Chr_7	Sobic.001G120900.1	Chr01
PAT1	HcGRAS36	rna-HHC030143.1	Chr_7	Sobic.002G330300.1	Chr02
NSP1	HcGRAS41	rna-HHC032450.1	Chr_7	Sobic.002G372100.1	Chr02
SCL32	HcGRAS35	rna-HHC030135.1	Chr_7	Sobic.009G187500.1	Chr09
SCL4/7	HcGRAS51	rna-HHC036887.1	Chr_8	Sobic.001G109100.1	Chr01
SHR	HcGRAS49	rna-HHC036671.1	Chr_8	Sobic.002G357800.1	Chr02
SCL32	HcGRAS50	rna-HHC036722.1	Chr_8	Sobic.002G359800.1	Chr02
PAT1	HcGRAS47	rna-HHC036604.1	Chr_8	Sobic.002G354900.1	Chr02
SCL3	HcGRAS43	rna-HHC034007.1	Chr_8	Sobic.003G423900.1	Chr03
NSP1	HcGRAS54	rna-HHC038335.1	Chr_9	Sobic.001G341400.1	Chr01
LAS	HcGRAS56	rna-HHC038504.1	Chr_9	Sobic.001G428600.2	Chr01
NSP1	HcGRAS54	rna-HHC038335.1	Chr_9	Sobic.002G372100.1	Chr02
SCL32	HcGRAS52	rna-HHC037787.1	Chr_9	Sobic.009G187500.1	Chr09
SHR	HcGRAS60	rna-HHC044078.1	Chr_10	Sobic.001G327900.2	Chr01
PAT1	HcGRAS58	rna-HHC044008.1	Chr_10	Sobic.001G472600.1	Chr01
SHR	HcGRAS60	rna-HHC044078.1	Chr_10	Sobic.002G357800.1	Chr02
SCL32	HcGRAS61	rna-HHC044103.1	Chr_10	Sobic.002G359800.1	Chr02
PAT1	HcGRAS58	rna-HHC044008.1	Chr_10	Sobic.002G354900.1	Chr02
OS19	HcGRAS67	rna-HHC047183.1	Chr_11	Sobic.006G083201.1	Chr06

## Sheet: H. citrina-O. sativa
Table S2. One-to-one orthologous relationships between Hemerocallis citrina Baroni and Oryza sativa Japonica.
Group	HcGRAS Gene Name	HcGRAS Gene ID	Chromosome Position	OsGRAS Gene ID	Chromosome Position
LISCL	HcGRAS3	rna-HHC003425.1	Chr1	LOC_Os01g62460.1	Chr_1
SCR	HcGRAS5	rna-HHC005801.1	Chr1	LOC_Os11g03110.1	Chr_11
SCR	HcGRAS5	rna-HHC005801.1	Chr1	LOC_Os12g02870.1	Chr_12
SCR	HcGRAS5	rna-HHC005801.1	Chr1	LOC_Os05g40710.1	Chr_5
LISCL	HcGRAS7	rna-HHC006318.1	Chr2	LOC_Os01g62460.1	Chr_1
LISCL	HcGRAS11	rna-HHC008703.3	Chr2	LOC_Os01g62460.1	Chr_1
SCR	HcGRAS8	rna-HHC006612.1	Chr2	LOC_Os11g03110.1	Chr_11
LISCL	HcGRAS6	rna-HHC006284.1	Chr2	LOC_Os11g47890.1	Chr_11
SCR	HcGRAS8	rna-HHC006612.1	Chr2	LOC_Os12g02870.1	Chr_12
LISCL	HcGRAS6	rna-HHC006284.1	Chr2	LOC_Os12g38490.1	Chr_12
LISCL	HcGRAS7	rna-HHC006318.1	Chr2	LOC_Os12g38490.1	Chr_12
SCR	HcGRAS8	rna-HHC006612.1	Chr2	LOC_Os05g40710.1	Chr_5
SCL3	HcGRAS19	rna-HHC015235.1	Chr3	LOC_Os01g71970.1	Chr_1
SCL32	HcGRAS17	rna-HHC013740.1	Chr3	LOC_Os05g42130.1	Chr_5
PAT1	HcGRAS16	rna-HHC013734.1	Chr3	LOC_Os07g36170.1	Chr_7
DELLA	HcGRAS24	rna-HHC017170.1	Chr4	LOC_Os01g45860.1	Chr_1
HAM	HcGRAS22	rna-HHC016462.1	Chr4	LOC_Os02g44360.1	Chr_2
SCL8	HcGRAS21	rna-HHC016409.1	Chr4	LOC_Os02g45760.1	Chr_2
SCL8	HcGRAS25	rna-HHC020312.1	Chr4	LOC_Os04g49110.1	Chr_4
SCL8	HcGRAS21	rna-HHC016409.1	Chr4	LOC_Os04g49110.1	Chr_4
DELLA	HcGRAS28	rna-HHC021716.1	Chr5	LOC_Os01g45860.1	Chr_1
OS4	HcGRAS29	rna-HHC023662.1	Chr5	LOC_Os01g67650.1	Chr_1
OS19	HcGRAS34	rna-HHC029116.1	Chr6	LOC_Os04g35250.1	Chr_4
NSP1	HcGRAS41	rna-HHC032450.1	Chr7	LOC_Os03g29480.1	Chr_3
DELLA	HcGRAS38	rna-HHC030568.1	Chr7	LOC_Os03g49990.1	Chr_3
SCL32	HcGRAS35	rna-HHC030135.1	Chr7	LOC_Os05g42130.1	Chr_5
PAT1	HcGRAS36	rna-HHC030143.1	Chr7	LOC_Os07g36170.1	Chr_7
SCL3	HcGRAS43	rna-HHC034007.1	Chr8	LOC_Os01g71970.1	Chr_1
SCL4/7	HcGRAS51	rna-HHC036887.1	Chr8	LOC_Os03g51330.1	Chr_3
SCL32	HcGRAS50	rna-HHC036722.1	Chr8	LOC_Os07g40020.1	Chr_7
PAT1	HcGRAS47	rna-HHC036604.1	Chr8	LOC_Os07g39470.1	Chr_7
LAS	HcGRAS56	rna-HHC038504.1	Chr9	LOC_Os03g15680.1	Chr_3
DELLA	HcGRAS55	rna-HHC038437.1	Chr9	LOC_Os03g49990.1	Chr_3
NSP1	HcGRAS54	rna-HHC038335.1	Chr9	LOC_Os03g29480.1	Chr_3
SCL32	HcGRAS52	rna-HHC037787.1	Chr9	LOC_Os05g42130.1	Chr_5
SHR	HcGRAS60	rna-HHC044078.1	Chr10	LOC_Os07g39820.1	Chr_7
SCL32	HcGRAS61	rna-HHC044103.1	Chr10	LOC_Os07g40020.1	Chr_7
PAT1	HcGRAS58	rna-HHC044008.1	Chr10	LOC_Os07g39470.1	Chr_7
OS19	HcGRAS67	rna-HHC047183.1	Chr11	LOC_Os04g35250.1	Chr_4

## Sheet: H. citrina-S. bicolor
Table S2. One-to-one orthologous relationships between Hemerocallis citrina Baroni and Sorghum bicolor.
Group	HcGRAS Gene Name	HcGRAS Gene ID	Chromosome Position	SbGRAS Gene ID	Chromosome Position
DELLA	HcGRAS24	rna-HHC017170.1	Chr_4	Sobic.003G237201.1	Chr03
DELLA	HcGRAS38	rna-HHC030568.1	Chr_7	Sobic.001G120900.1	Chr01
DELLA	HcGRAS40	rna-HHC032363.1	Chr_7	Sobic.001G120900.1	Chr01
LAS	HcGRAS56	rna-HHC038504.1	Chr_9	Sobic.001G428600.2	Chr01
LISCL	HcGRAS3	rna-HHC003425.1	Chr_1	Sobic.001G421900.1	Chr01
LISCL	HcGRAS3	rna-HHC003425.1	Chr_1	Sobic.003G352600.1	Chr03
LISCL	HcGRAS3	rna-HHC003425.1	Chr_1	Sobic.009G011100.2	Chr09
LISCL	HcGRAS7	rna-HHC006318.1	Chr_2	Sobic.001G421900.1	Chr01
LISCL	HcGRAS11	rna-HHC008703.3	Chr_2	Sobic.001G421900.1	Chr01
LISCL	HcGRAS6	rna-HHC006284.1	Chr_2	Sobic.001G421900.1	Chr01
LISCL	HcGRAS7	rna-HHC006318.1	Chr_2	Sobic.003G352600.1	Chr03
LISCL	HcGRAS11	rna-HHC008703.3	Chr_2	Sobic.003G352600.1	Chr03
LISCL	HcGRAS6	rna-HHC006284.1	Chr_2	Sobic.003G352600.1	Chr03
LISCL	HcGRAS7	rna-HHC006318.1	Chr_2	Sobic.008G138600.1	Chr08
LISCL	HcGRAS6	rna-HHC006284.1	Chr_2	Sobic.008G138600.1	Chr08
LISCL	HcGRAS11	rna-HHC008703.3	Chr_2	Sobic.009G011100.2	Chr09
NSP1	HcGRAS41	rna-HHC032450.1	Chr_7	Sobic.001G341400.1	Chr01
NSP1	HcGRAS41	rna-HHC032450.1	Chr_7	Sobic.002G372100.1	Chr02
NSP1	HcGRAS54	rna-HHC038335.1	Chr_9	Sobic.001G341400.1	Chr01
NSP1	HcGRAS54	rna-HHC038335.1	Chr_9	Sobic.002G372100.1	Chr02
OS19	HcGRAS34	rna-HHC029116.1	Chr_6	Sobic.006G083201.1	Chr06
OS19	HcGRAS67	rna-HHC047183.1	Chr_11	Sobic.006G083201.1	Chr06
OS4	HcGRAS26	rna-HHC020593.1	Chr_4	Sobic.005G123000.1	Chr05
OS4	HcGRAS29	rna-HHC023662.1	Chr_5	Sobic.003G392800.1	Chr03
OS4	HcGRAS30	rna-HHC024901.1	Chr_5	Sobic.005G123000.1	Chr05
PAT1	HcGRAS16	rna-HHC013734.1	Chr_3	Sobic.002G330300.1	Chr02
PAT1	HcGRAS36	rna-HHC030143.1	Chr_7	Sobic.002G330300.1	Chr02
PAT1	HcGRAS47	rna-HHC036604.1	Chr_8	Sobic.002G354900.1	Chr02
PAT1	HcGRAS58	rna-HHC044008.1	Chr_10	Sobic.001G472600.1	Chr01
PAT1	HcGRAS58	rna-HHC044008.1	Chr_10	Sobic.002G354900.1	Chr02
SCL3	HcGRAS19	rna-HHC015235.1	Chr_3	Sobic.003G423900.1	Chr03
SCL3	HcGRAS43	rna-HHC034007.1	Chr_8	Sobic.003G423900.1	Chr03
SCL32	HcGRAS17	rna-HHC013740.1	Chr_3	Sobic.009G187500.1	Chr09
SCL32	HcGRAS35	rna-HHC030135.1	Chr_7	Sobic.009G187500.1	Chr09
SCL32	HcGRAS50	rna-HHC036722.1	Chr_8	Sobic.002G359800.1	Chr02
SCL32	HcGRAS52	rna-HHC037787.1	Chr_9	Sobic.009G187500.1	Chr09
SCL32	HcGRAS61	rna-HHC044103.1	Chr_10	Sobic.002G359800.1	Chr02
SCL4/7	HcGRAS51	rna-HHC036887.1	Chr_8	Sobic.001G109100.1	Chr01
SCL8	HcGRAS21	rna-HHC016409.1	Chr_4	Sobic.004G281200.1	Chr04
SCL8	HcGRAS25	rna-HHC020312.1	Chr_4	Sobic.006G188900.1	Chr06
SCL8	HcGRAS21	rna-HHC016409.1	Chr_4	Sobic.006G188900.1	Chr06
SCR	HcGRAS5	rna-HHC005801.1	Chr_1	Sobic.005G017500.2	Chr05
SCR	HcGRAS5	rna-HHC005801.1	Chr_1	Sobic.008G023401.1	Chr08
SCR	HcGRAS5	rna-HHC005801.1	Chr_1	Sobic.009G177100.1	Chr09
SCR	HcGRAS8	rna-HHC006612.1	Chr_2	Sobic.005G017500.2	Chr05
SCR	HcGRAS8	rna-HHC006612.1	Chr_2	Sobic.008G023401.1	Chr08
SCR	HcGRAS8	rna-HHC006612.1	Chr_2	Sobic.009G177100.1	Chr09
SHR	HcGRAS49	rna-HHC036671.1	Chr_8	Sobic.002G357800.1	Chr02
SHR	HcGRAS60	rna-HHC044078.1	Chr_10	Sobic.001G327900.2	Chr01
SHR	HcGRAS60	rna-HHC044078.1	Chr_10	Sobic.002G357800.1	Chr02

## Sheet: H. citrina-S. italica
Table S2. One-to-one orthologous relationships between Hemerocallis citrina Baroni and Setaria italica .
Group	HcGRAS Gene Name	HcGRAS Gene ID	Chromosome Position	SiGRAS Gene ID	Chromosome Position
SCR	HcGRAS5	rna-HHC005801.1	Chr1	Seita.3G200500.1	scaffold_3
LISCL	HcGRAS3	rna-HHC003425.1	Chr1	Seita.3G066300.1	scaffold_3
LISCL	HcGRAS3	rna-HHC003425.1	Chr1	Seita.5G377500.1	scaffold_5
SCR	HcGRAS5	rna-HHC005801.1	Chr1	Seita.7G305500.1	scaffold_7
SCR	HcGRAS5	rna-HHC005801.1	Chr1	Seita.8G008700.1	scaffold_8
LISCL	HcGRAS3	rna-HHC003425.1	Chr1	Seita.9G453600.2	scaffold_9
SCR	HcGRAS8	rna-HHC006612.1	Chr2	Seita.3G200500.1	scaffold_3
LISCL	HcGRAS11	rna-HHC008703.3	Chr2	Seita.3G066300.1	scaffold_3
LISCL	HcGRAS7	rna-HHC006318.1	Chr2	Seita.5G377500.1	scaffold_5
LISCL	HcGRAS11	rna-HHC008703.3	Chr2	Seita.5G377500.1	scaffold_5
LISCL	HcGRAS6	rna-HHC006284.1	Chr2	Seita.5G377500.1	scaffold_5
SCR	HcGRAS8	rna-HHC006612.1	Chr2	Seita.7G305500.1	scaffold_7
SCR	HcGRAS8	rna-HHC006612.1	Chr2	Seita.8G008700.1	scaffold_8
LISCL	HcGRAS7	rna-HHC006318.1	Chr2	Seita.9G031800.1	scaffold_9
LISCL	HcGRAS7	rna-HHC006318.1	Chr2	Seita.9G453600.2	scaffold_9
PAT1	HcGRAS16	rna-HHC013734.1	Chr3	Seita.2G343700.1	scaffold_2
SCL3	HcGRAS19	rna-HHC015235.1	Chr3	Seita.5G450300.1	scaffold_5
HAM	HcGRAS22	rna-HHC016462.1	Chr4	Seita.1G262900.1	scaffold_1
SCL8	HcGRAS21	rna-HHC016409.1	Chr4	Seita.1G273300.1	scaffold_1
DELLA	HcGRAS24	rna-HHC017170.1	Chr4	Seita.5G243400.1	scaffold_5
SCL8	HcGRAS25	rna-HHC020312.1	Chr4	Seita.7G209700.1	scaffold_7
SCL8	HcGRAS21	rna-HHC016409.1	Chr4	Seita.7G209700.1	scaffold_7
OS4	HcGRAS26	rna-HHC020593.1	Chr4	Seita.8G129500.1	scaffold_8
OS4	HcGRAS29	rna-HHC023662.1	Chr5	Seita.5G418700.1	scaffold_5
OS4	HcGRAS30	rna-HHC024901.1	Chr5	Seita.8G129500.1	scaffold_8
OS19	HcGRAS34	rna-HHC029116.1	Chr6	Seita.7G100800.1	scaffold_7
NSP1	HcGRAS41	rna-HHC032450.1	Chr7	Seita.2G387900.1	scaffold_2
PAT1	HcGRAS36	rna-HHC030143.1	Chr7	Seita.2G343700.1	scaffold_2
SCL32	HcGRAS35	rna-HHC030135.1	Chr7	Seita.3G189300.1	scaffold_3
DELLA	HcGRAS38	rna-HHC030568.1	Chr7	Seita.9G123000.1	scaffold_9
NSP1	HcGRAS41	rna-HHC032450.1	Chr7	Seita.9G369000.1	scaffold_9
SHR	HcGRAS49	rna-HHC036671.1	Chr8	Seita.2G372300.1	scaffold_2
SCL32	HcGRAS50	rna-HHC036722.1	Chr8	Seita.2G374000.1	scaffold_2
PAT1	HcGRAS47	rna-HHC036604.1	Chr8	Seita.2G369400.1	scaffold_2
SCL3	HcGRAS43	rna-HHC034007.1	Chr8	Seita.5G450300.1	scaffold_5
SCL4/7	HcGRAS51	rna-HHC036887.1	Chr8	Seita.9G112200.1	scaffold_9
NSP1	HcGRAS54	rna-HHC038335.1	Chr9	Seita.2G387900.1	scaffold_2
SCL32	HcGRAS52	rna-HHC037787.1	Chr9	Seita.3G189300.1	scaffold_3
NSP1	HcGRAS54	rna-HHC038335.1	Chr9	Seita.9G369000.1	scaffold_9
LAS	HcGRAS56	rna-HHC038504.1	Chr9	Seita.9G455500.1	scaffold_9
SHR	HcGRAS60	rna-HHC044078.1	Chr10	Seita.2G372300.1	scaffold_2
SCL32	HcGRAS61	rna-HHC044103.1	Chr10	Seita.2G374000.1	scaffold_2
PAT1	HcGRAS58	rna-HHC044008.1	Chr10	Seita.2G369400.1	scaffold_2
SHR	HcGRAS60	rna-HHC044078.1	Chr10	Seita.9G355300.1	scaffold_9
PAT1	HcGRAS58	rna-HHC044008.1	Chr10	Seita.9G508300.1	scaffold_9
OS19	HcGRAS67	rna-HHC047183.1	Chr11	Seita.7G100800.1	scaffold_7

## Sheet: H. citrina-S.  lycopersicum
Table S2. One-to-one orthologous relationships between Hemerocallis citrina Baroni and Solanum lycopersicum .
Group	HcGRAS Gene Name	HcGRAS Gene ID	Chromosome Position	SlGRAS Gene ID	Chromosome Position
DLT	HcGRAS23	rna-HHC016590.1	Chr4	Solyc08g080400.1.1	Chr_08
DLT	HcGRAS62	rna-HHC044770.1	Chr11	Solyc08g080400.1.1	Chr_08
HAM	HcGRAS12	rna-HHC008938.1	Chr2	Solyc08g078800.1.1	Chr_08
HAM	HcGRAS22	rna-HHC016462.1	Chr4	Solyc08g078800.1.1	Chr_08
HAM	HcGRAS27	rna-HHC020999.1	Chr5	Solyc01g090950.2.1	Chr_01
HAM	HcGRAS27	rna-HHC020999.1	Chr5	Solyc08g078800.1.1	Chr_08
LAS	HcGRAS45	rna-HHC034388.1	Chr8	Solyc01g079370.2.1	Chr_01
LAS	HcGRAS56	rna-HHC038504.1	Chr9	Solyc11g013150.1.1	Chr_11
LISCL	HcGRAS3	rna-HHC003425.1	Chr1	Solyc06g076280.1.1	Chr_06
LISCL	HcGRAS3	rna-HHC003425.1	Chr1	Solyc09g010920.1.1	Chr_09
LISCL	HcGRAS6	rna-HHC006284.1	Chr2	Solyc05g053090.1.1	Chr_05
LISCL	HcGRAS6	rna-HHC006284.1	Chr2	Solyc06g076280.1.1	Chr_06
LISCL	HcGRAS11	rna-HHC008703.3	Chr2	Solyc06g076280.1.1	Chr_06
LISCL	HcGRAS7	rna-HHC006318.1	Chr2	Solyc06g076280.1.1	Chr_06
LISCL	HcGRAS11	rna-HHC008703.3	Chr2	Solyc09g010920.1.1	Chr_09
LISCL	HcGRAS6	rna-HHC006284.1	Chr2	Solyc09g010920.1.1	Chr_09
LISCL	HcGRAS7	rna-HHC006318.1	Chr2	Solyc09g010920.1.1	Chr_09
LISCL	HcGRAS11	rna-HHC008703.3	Chr2	Solyc10g086530.1.1	Chr_10
NSP1	HcGRAS41	rna-HHC032450.1	Chr7	Solyc03g123400.1.1	Chr_03
NSP1	HcGRAS41	rna-HHC032450.1	Chr7	Solyc12g049320.1.1	Chr_12
NSP1	HcGRAS54	rna-HHC038335.1	Chr9	Solyc03g123400.1.1	Chr_03
OS4	HcGRAS26	rna-HHC020593.1	Chr4	Solyc02g094340.1.1	Chr_02
OS4	HcGRAS26	rna-HHC020593.1	Chr4	Solyc03g110950.1.1	Chr_03
OS4	HcGRAS30	rna-HHC024901.1	Chr5	Solyc02g094340.1.1	Chr_02
PAT1	HcGRAS16	rna-HHC013734.1	Chr3	Solyc07g063940.1.1	Chr_07
PAT1	HcGRAS36	rna-HHC030143.1	Chr7	Solyc07g063940.1.1	Chr_07
PAT1	HcGRAS47	rna-HHC036604.1	Chr8	Solyc07g047950.1.1	Chr_07
PAT1	HcGRAS47	rna-HHC036604.1	Chr8	Solyc11g012510.1.1	Chr_11
PAT1	HcGRAS58	rna-HHC044008.1	Chr10	Solyc07g065270.1.1	Chr_07
PAT1	HcGRAS58	rna-HHC044008.1	Chr10	Solyc07g047950.1.1	Chr_07
PAT1	HcGRAS58	rna-HHC044008.1	Chr10	Solyc11g012510.1.1	Chr_11
SCL15	HcGRAS48	rna-HHC036632.1	Chr8	Solyc02g085600.1.1	Chr_02
SCL32	HcGRAS17	rna-HHC013740.1	Chr3	Solyc07g052960.1.1	Chr_07
SCL32	HcGRAS35	rna-HHC030135.1	Chr7	Solyc07g052960.1.1	Chr_07
SCL32	HcGRAS50	rna-HHC036722.1	Chr8	Solyc02g092570.1.1	Chr_02
SCL32	HcGRAS52	rna-HHC037787.1	Chr9	Solyc07g052960.1.1	Chr_07
SCL32	HcGRAS61	rna-HHC044103.1	Chr10	Solyc02g092570.1.1	Chr_02
SCL4/7	HcGRAS51	rna-HHC036887.1	Chr8	Solyc02g085340.1.1	Chr_02
SCR	HcGRAS5	rna-HHC005801.1	Chr1	Solyc10g074680.1.1	Chr_10
SCR	HcGRAS8	rna-HHC006612.1	Chr2	Solyc10g074680.1.1	Chr_10
SHR	HcGRAS49	rna-HHC036671.1	Chr8	Solyc02g092370.1.1	Chr_02
SHR	HcGRAS60	rna-HHC044078.1	Chr10	Solyc02g092370.1.1	Chr_02
SHR	HcGRAS66	rna-HHC046864.1	Chr11	Solyc08g014030.1.1	Chr_08

## Sheet: H. citrina-Z. mays
Table S2. One-to-one orthologous relationships between Hemerocallis citrina Baroni and Zea mays.
Group	HcGRAS Gene Name	HcGRAS Gene ID	Chromosome Position	ZmGRAS Gene ID	Chromosome Position
DELLA	HcGRAS38	rna-HHC030568.1	Chr7	Zm00001d033680_T001	Chr_1
LAS	HcGRAS56	rna-HHC038504.1	Chr9	Zm00001d028526_T001	Chr_1
LISCL	HcGRAS3	rna-HHC003425.1	Chr1	Zm00001d028603_T006	Chr_1
LISCL	HcGRAS3	rna-HHC003425.1	Chr1	Zm00001d047813_T002	Chr_9
LISCL	HcGRAS7	rna-HHC006318.1	Chr2	Zm00001d028603_T006	Chr_1
LISCL	HcGRAS6	rna-HHC006284.1	Chr2	Zm00001d028603_T006	Chr_1
LISCL	HcGRAS11	rna-HHC008703.3	Chr2	Zm00001d028603_T006	Chr_1
LISCL	HcGRAS7	rna-HHC006318.1	Chr2	Zm00001d042907_T001	Chr_3
LISCL	HcGRAS11	rna-HHC008703.3	Chr2	Zm00001d042907_T001	Chr_3
LISCL	HcGRAS6	rna-HHC006284.1	Chr2	Zm00001d042907_T001	Chr_3
LISCL	HcGRAS11	rna-HHC008703.3	Chr2	Zm00001d035671_T001	Chr_6
LISCL	HcGRAS7	rna-HHC006318.1	Chr2	Zm00001d047813_T002	Chr_9
LISCL	HcGRAS11	rna-HHC008703.3	Chr2	Zm00001d047813_T002	Chr_9
NSP1	HcGRAS41	rna-HHC032450.1	Chr7	Zm00001d029474_T001	Chr_1
NSP1	HcGRAS41	rna-HHC032450.1	Chr7	Zm00001d022116_T001	Chr_7
NSP1	HcGRAS41	rna-HHC032450.1	Chr7	Zm00001d047266_T001	Chr_9
NSP1	HcGRAS54	rna-HHC038335.1	Chr9	Zm00001d029474_T001	Chr_1
NSP1	HcGRAS54	rna-HHC038335.1	Chr9	Zm00001d022116_T001	Chr_7
NSP1	HcGRAS54	rna-HHC038335.1	Chr9	Zm00001d047266_T001	Chr_9
OS19	HcGRAS34	rna-HHC029116.1	Chr6	Zm00001d003657_T001	Chr_2
OS19	HcGRAS67	rna-HHC047183.1	Chr11	Zm00001d003657_T001	Chr_2
OS4	HcGRAS26	rna-HHC020593.1	Chr4	Zm00001d049249_T001	Chr_4
OS4	HcGRAS29	rna-HHC023662.1	Chr5	Zm00001d042472_T001	Chr_3
PAT1	HcGRAS16	rna-HHC013734.1	Chr3	Zm00001d006551_T001	Chr_2
PAT1	HcGRAS36	rna-HHC030143.1	Chr7	Zm00001d006551_T001	Chr_2
PAT1	HcGRAS47	rna-HHC036604.1	Chr8	Zm00001d006701_T001	Chr_2
PAT1	HcGRAS47	rna-HHC036604.1	Chr8	Zm00001d021946_T001	Chr_7
PAT1	HcGRAS58	rna-HHC044008.1	Chr10	Zm00001d006701_T001	Chr_2
PAT1	HcGRAS58	rna-HHC044008.1	Chr10	Zm00001d021946_T001	Chr_7
PAT1	HcGRAS58	rna-HHC044008.1	Chr10	Zm00001d048199_T001	Chr_9
SCL3	HcGRAS19	rna-HHC015235.1	Chr3	Zm00001d042127_T001	Chr_3
SCL3	HcGRAS19	rna-HHC015235.1	Chr3	Zm00001d011881_T001	Chr_8
SCL3	HcGRAS43	rna-HHC034007.6	Chr8	Zm00001d042127_T001	Chr_3
SCL3	HcGRAS43	rna-HHC034007.6	Chr8	Zm00001d011881_T001	Chr_8
SCL32	HcGRAS35	rna-HHC030135.1	Chr7	Zm00001d038609_T001	Chr_6
SCL32	HcGRAS50	rna-HHC036722.1	Chr8	Zm00001d006744_T001	Chr_2
SCL32	HcGRAS50	rna-HHC036722.1	Chr8	Zm00001d021998_T001	Chr_7
SCL32	HcGRAS61	rna-HHC044103.1	Chr10	Zm00001d006744_T001	Chr_2
SCL32	HcGRAS61	rna-HHC044103.1	Chr10	Zm00001d021998_T001	Chr_7
SCL4/7	HcGRAS51	rna-HHC036887.1	Chr8	Zm00001d033834_T001	Chr_1
SCL4/7	HcGRAS51	rna-HHC036887.1	Chr8	Zm00001d013385_T001	Chr_5
SCL8	HcGRAS21	rna-HHC016409.1	Chr4	Zm00001d026050_T001	Chr_10
SCL8	HcGRAS21	rna-HHC016409.1	Chr4	Zm00001d002573_T001	Chr_2
SCR	HcGRAS5	rna-HHC005801.1	Chr1	Zm00001d005029_T001	Chr_2
SCR	HcGRAS5	rna-HHC005801.1	Chr1	Zm00001d052380_T001	Chr_4
SCR	HcGRAS5	rna-HHC005801.1	Chr1	Zm00001d038518_T001	Chr_6
SCR	HcGRAS8	rna-HHC006612.1	Chr2	Zm00001d005029_T001	Chr_2
SCR	HcGRAS8	rna-HHC006612.1	Chr2	Zm00001d052380_T001	Chr_4
SCR	HcGRAS8	rna-HHC006612.1	Chr2	Zm00001d038518_T001	Chr_6
SHR	HcGRAS49	rna-HHC036671.1	Chr8	Zm00001d006721_T001	Chr_2
SHR	HcGRAS49	rna-HHC036671.1	Chr8	Zm00001d021973_T001	Chr_7
SHR	HcGRAS60	rna-HHC044078.1	Chr10	Zm00001d029607_T001	Chr_1
SHR	HcGRAS60	rna-HHC044078.1	Chr10	Zm00001d006721_T001	Chr_2
SHR	HcGRAS60	rna-HHC044078.1	Chr10	Zm00001d021973_T001	Chr_7
