# Supplementary material for: Genome-Wide Identification of GRAS Gene Family in Daylily (Hemerocallis citrina Baroni) and Its Expression Profiles in Development, Hormone and Biotic Stress Response
Source: Biology (Basel). 2025 Jun 26;14(7):770. doi: 10.3390/biology14070770 (PMC12292224; doi:10.3390/biology14070770)
Supplement: Supplementary file 1 [file biology-14-00770-s001.zip › Table S5. Cis-regulatory elements in the promoter region of HcGRAS genes..XLS]

Table S5. Cis-regulatory elements in the promoter region of HcGRAS genes.
Gene name	Cis-regulatory elements	Sequence	position	Base number	Strand Matrix	Organism	Function	Category
HcGRAS1	TCT-motif	TCTTAC	610	6	-	Arabidopsis thaliana	part of a light responsive element
HcGRAS1	CCGTCC motif	CCGTCC	50	6	+	Nicotiana tabacum
HcGRAS1	CCGTCC motif	CCGTCC	775	6	+	Nicotiana tabacum
HcGRAS1	CCGTCC motif	CCGTCC	1033	6	+	Nicotiana tabacum
HcGRAS1	TATA-box	ATTATA	15	6	+	Brassica napus	core promoter element around -30 of transcription start
HcGRAS1	TATA-box	TATAA	16	5	-	Arabidopsis thaliana	core promoter element around -30 of transcription start
HcGRAS1	TATA-box	TATA	17	4	+	Arabidopsis thaliana	core promoter element around -30 of transcription start
HcGRAS1	TATA-box	TATA	86	4	+	Arabidopsis thaliana	core promoter element around -30 of transcription start
HcGRAS1	TATA-box	TATA	146	4	+	Arabidopsis thaliana	core promoter element around -30 of transcription start
HcGRAS1	TATA-box	TATA	207	4	+	Arabidopsis thaliana	core promoter element around -30 of transcription start
HcGRAS1	TATA-box	TACATAAA	797	8	-	Oryza sativa	core promoter element around -30 of transcription start
HcGRAS1	TATA-box	TATA	1042	4	-	Arabidopsis thaliana	core promoter element around -30 of transcription start
HcGRAS1	TATA-box	TATA	1101	4	-	Arabidopsis thaliana	core promoter element around -30 of transcription start
HcGRAS1	TATA-box	ATATAT	1131	6	-	Brassica napus	core promoter element around -30 of transcription start
HcGRAS1	TATA-box	TATA	1132	4	-	Arabidopsis thaliana	core promoter element around -30 of transcription start
HcGRAS1	TATA-box	ATTATA	1235	6	+	Brassica napus	core promoter element around -30 of transcription start
HcGRAS1	TATA-box	TATAA	1236	5	-	Arabidopsis thaliana	core promoter element around -30 of transcription start
HcGRAS1	TATA-box	TATA	1237	4	-	Arabidopsis thaliana	core promoter element around -30 of transcription start
HcGRAS1	TATA-box	TATAAGAA	1277	8	-	Zea mays	core promoter element around -30 of transcription start
HcGRAS1	TATA-box	TATAA	1280	5	-	Arabidopsis thaliana	core promoter element around -30 of transcription start
HcGRAS1	TATA-box	TATA	1281	4	-	Arabidopsis thaliana	core promoter element around -30 of transcription start
HcGRAS1	TATA-box	ATTATA	1392	6	+	Brassica napus	core promoter element around -30 of transcription start
HcGRAS1	TATA-box	TATAA	1393	5	-	Arabidopsis thaliana	core promoter element around -30 of transcription start
HcGRAS1	TATA-box	TATA	1394	4	-	Arabidopsis thaliana	core promoter element around -30 of transcription start
HcGRAS1	TATA-box	TATAAGAA	1435	8	-	Zea mays	core promoter element around -30 of transcription start
HcGRAS1	TATA-box	TATAA	1438	5	-	Arabidopsis thaliana	core promoter element around -30 of transcription start
HcGRAS1	TATA-box	TATA	1439	4	-	Arabidopsis thaliana	core promoter element around -30 of transcription start
HcGRAS1	TATA-box	TATAAAA	1543	7	-	Pisum sativum	core promoter element around -30 of transcription start
HcGRAS1	TATA-box	TATAAA	1544	6	-	Helianthus annuus	core promoter element around -30 of transcription start
HcGRAS1	TATA-box	TATATAA	1545	7	-	Arabidopsis thaliana	core promoter element around -30 of transcription start
HcGRAS1	TATA-box	TATATA	1546	6	-	Arabidopsis thaliana	core promoter element around -30 of transcription start
HcGRAS1	TATA-box	ATATAA	1547	6	+	Brassica oleracea	core promoter element around -30 of transcription start
HcGRAS1	TATA-box	TATA	1548	4	-	Arabidopsis thaliana	core promoter element around -30 of transcription start
HcGRAS1	TATA-box	TAAAGATT	1593	8	+	Arabidopsis thaliana	core promoter element around -30 of transcription start
HcGRAS1	TATA-box	TATA	1674	4	-	Arabidopsis thaliana	core promoter element around -30 of transcription start
HcGRAS1	TATA-box	TATACA	1715	6	-	Helianthus annuus	core promoter element around -30 of transcription start
HcGRAS1	TATA-box	TATATA	1717	6	-	Arabidopsis thaliana	core promoter element around -30 of transcription start
HcGRAS1	TATA-box	ATATAA	1718	6	+	Brassica oleracea	core promoter element around -30 of transcription start
HcGRAS1	TATA-box	TATA	1719	4	-	Arabidopsis thaliana	core promoter element around -30 of transcription start
HcGRAS1	TATA-box	TATATA	1939	6	-	Arabidopsis thaliana	core promoter element around -30 of transcription start
HcGRAS1	TATA-box	ATATAT	1940	6	-	Brassica napus	core promoter element around -30 of transcription start
HcGRAS1	TATA-box	TATATA	1941	6	-	Arabidopsis thaliana	core promoter element around -30 of transcription start
HcGRAS1	TATA-box	ATATAA	1942	6	+	Brassica oleracea	core promoter element around -30 of transcription start
HcGRAS1	TATA-box	TATA	1943	4	-	Arabidopsis thaliana	core promoter element around -30 of transcription start
HcGRAS1	TATA-box	TATA	1950	4	-	Arabidopsis thaliana	core promoter element around -30 of transcription start
HcGRAS1	AE-box	AGAAACTT	1410	8	-	Arabidopsis thaliana	part of a module for light response
HcGRAS1	A-box	CCGTCC	50	6	+	Petroselinum crispum	cis-acting regulatory element
HcGRAS1	A-box	CCGTCC	775	6	+	Petroselinum crispum	cis-acting regulatory element
HcGRAS1	A-box	CCGTCC	1033	6	+	Petroselinum crispum	cis-acting regulatory element
HcGRAS1	WUN-motif	AAATTTCTT	61	9	-	Nicotiana glutinosa
HcGRAS1	AT-rich sequence	TAAAATACT	1500	9	-	Pisum sativum	element for maximal elicitor-mediated activation (2copies)
HcGRAS1	MYB recognition site	CCGTTG	162	6	+	Arabidopsis thaliana
HcGRAS1	MYB recognition site	CCGTTG	915	6	+	Arabidopsis thaliana
HcGRAS1	MYB-like sequence	TAACCA	1514	6	-	Arabidopsis thaliana
HcGRAS1		motif_sequence	45	4	+	organism	short_function
HcGRAS1		motif_sequence	167	4	-	organism	short_function
HcGRAS1		motif_sequence	244	4	+	organism	short_function
HcGRAS1		motif_sequence	517	4	-	organism	short_function
HcGRAS1		motif_sequence	763	4	-	organism	short_function
HcGRAS1		motif_sequence	770	4	+	organism	short_function
HcGRAS1		motif_sequence	903	4	-	organism	short_function
HcGRAS1		motif_sequence	910	4	+	organism	short_function
HcGRAS1		motif_sequence	1146	4	+	organism	short_function
HcGRAS1		motif_sequence	1188	4	-	organism	short_function
HcGRAS1		motif_sequence	1469	4	-	organism	short_function
HcGRAS1		motif_sequence	1752	4	+	organism	short_function
HcGRAS1		motif_sequence	1815	4	+	organism	short_function
HcGRAS1	STRE	AGGGG	1798	5	-	Arabidopsis thaliana
HcGRAS1	MYB	TAACCA	1514	6	-	Arabidopsis thaliana
HcGRAS1	Unnamed__4	CTCC	57	4	+	Petroselinum hortense
HcGRAS1	Unnamed__4	CTCC	410	4	+	Petroselinum hortense
HcGRAS1	Unnamed__4	CTCC	920	4	-	Petroselinum hortense
HcGRAS1	Unnamed__4	CTCC	1112	4	+	Petroselinum hortense
HcGRAS1	Unnamed__4	CTCC	1269	4	-	Petroselinum hortense
HcGRAS1	Unnamed__4	CTCC	1416	4	+	Petroselinum hortense
HcGRAS1	Unnamed__4	CTCC	1754	4	+	Petroselinum hortense
HcGRAS1	Unnamed__4	CTCC	1776	4	+	Petroselinum hortense
HcGRAS1	Unnamed__4	CTCC	1935	4	+	Petroselinum hortense
HcGRAS1	Box 4	ATTAAT	1710	6	-	Petroselinum crispum	part of a conserved DNA module involved in light responsiveness
HcGRAS1	AuxRR-core	GGTCCAT	876	7	-	Nicotiana tabacum	cis-acting regulatory element involved in auxin responsiveness
HcGRAS1	Unnamed__1	CGTGG	1825	5	-	Zea mays
HcGRAS1	Unnamed__1	CGTGG	1845	5	+	Zea mays
HcGRAS1	Unnamed__1	GCCACGTGGC	1905	9	-	Petunia sp.
HcGRAS1	Unnamed__1	CGTGG	1906	5	-	Zea mays
HcGRAS1	AT~TATA-box	TATATAAA	1544	8	-	Arabidopsis thaliana
HcGRAS1	AT~TATA-box	TATATA	1546	6	-	Arabidopsis thaliana
HcGRAS1	AT~TATA-box	TATATA	1717	6	-	Arabidopsis thaliana
HcGRAS1	AT~TATA-box	TATATA	1939	6	-	Arabidopsis thaliana
HcGRAS1	AT~TATA-box	TATATA	1941	6	-	Arabidopsis thaliana
HcGRAS1	LTR	CCGAAA	258	6	+	Hordeum vulgare	cis-acting element involved in low-temperature responsiveness
HcGRAS1	Myb	CAACTG	1560	6	-	Arabidopsis thaliana
HcGRAS1	ABRE	CACGTG	1843	6	-	Arabidopsis thaliana	cis-acting element involved in the abscisic acid responsiveness
HcGRAS1	ABRE	ACGTG	1844	5	+	Arabidopsis thaliana	cis-acting element involved in the abscisic acid responsiveness
HcGRAS1	ABRE	GCAACGTGTC	1905	9	+	Hordeum vulgare	cis-acting element involved in the abscisic acid responsiveness
HcGRAS1	ABRE	CACGTG	1907	6	-	Arabidopsis thaliana	cis-acting element involved in the abscisic acid responsiveness
HcGRAS1	ABRE	ACGTG	1908	5	+	Arabidopsis thaliana	cis-acting element involved in the abscisic acid responsiveness
HcGRAS1	CCAAT-box	CAACGG	162	6	-	Hordeum vulgare	MYBHv1 binding site
HcGRAS1	CCAAT-box	CAACGG	915	6	-	Hordeum vulgare	MYBHv1 binding site
HcGRAS1	TGA-element	AACGAC	93	6	+	Brassica oleracea	auxin-responsive element
HcGRAS1	TGA-element	AACGAC	1244	6	+	Brassica oleracea	auxin-responsive element
HcGRAS1	TGA-element	AACGAC	1306	6	+	Brassica oleracea	auxin-responsive element
HcGRAS1	Myc	TCTCTTA	189	7	-	Arabidopsis thaliana
HcGRAS1	G-box	CACGTG	1843	6	-	Arabidopsis thaliana	cis-acting regulatory element involved in light responsiveness
HcGRAS1	G-box	tgACACGTGGCA	1904	11	-	Lycopersicon esculentum	cis-acting regulatory element involved in light responsiveness
HcGRAS1	G-box	ACACGTGGC	1905	9	-	Brassica napus	cis-acting regulatory element involved in light responsiveness
HcGRAS1	G-box	CACGTG	1907	6	-	Arabidopsis thaliana	cis-acting regulatory element involved in light responsiveness
HcGRAS1	G-Box	CACGTG	1843	6	-	Pisum sativum	cis-acting regulatory element involved in light responsiveness
HcGRAS1	G-Box	CACGTG	1907	6	-	Pisum sativum	cis-acting regulatory element involved in light responsiveness
HcGRAS1	GT1-motif	GGTTAAT	157	7	-	Avena sativa	light responsive element
HcGRAS1	GT1-motif	GGTTAA	158	6	-	Arabidopsis thaliana	light responsive element
HcGRAS1	TATA	TATAAAAT	1542	8	-	Arabidopsis thaliana
HcGRAS1	CCGTCC-box	CCGTCC	50	6	+	Petroselinum hortense
HcGRAS1	CCGTCC-box	CCGTCC	775	6	+	Petroselinum hortense
HcGRAS1	CCGTCC-box	CCGTCC	1033	6	+	Petroselinum hortense
HcGRAS1	TCA-element	CCATCTTTTT	870	9	-	Nicotiana tabacum	cis-acting element involved in salicylic acid responsiveness
HcGRAS1	MBS	CAACTG	1560	6	-	Arabidopsis thaliana	MYB binding site involved in drought-inducibility
HcGRAS1	WRE3	CCACCT	1853	6	+	Pisum sativum
HcGRAS1	CAAT-box	CCCAATTT	6	8	+	Arabidopsis thaliana	common cis-acting element in promoter and enhancer regions
HcGRAS1	CAAT-box	CCAAT	7	5	+	Arabidopsis thaliana	common cis-acting element in promoter and enhancer regions
HcGRAS1	CAAT-box	CAAT	8	4	+	Nicotiana glutinosa
HcGRAS1	CAAT-box	CAAT	100	4	-	Nicotiana glutinosa
HcGRAS1	CAAT-box	CAAAT	124	5	-	Pisum sativum	common cis-acting element in promoter and enhancer regions
HcGRAS1	CAAT-box	CAAAT	228	5	+	Pisum sativum	common cis-acting element in promoter and enhancer regions
HcGRAS1	CAAT-box	CAAT	238	4	-	Nicotiana glutinosa
HcGRAS1	CAAT-box	CAAT	298	4	+	Nicotiana glutinosa
HcGRAS1	CAAT-box	CAAAT	302	5	+	Pisum sativum	common cis-acting element in promoter and enhancer regions
HcGRAS1	CAAT-box	CAAT	305	4	-	Nicotiana glutinosa
HcGRAS1	CAAT-box	CAAT	322	4	-	Nicotiana glutinosa
HcGRAS1	CAAT-box	CAAAT	420	5	+	Pisum sativum	common cis-acting element in promoter and enhancer regions
HcGRAS1	CAAT-box	CAAAT	427	5	+	Pisum sativum	common cis-acting element in promoter and enhancer regions
HcGRAS1	CAAT-box	CAAAT	443	5	-	Pisum sativum	common cis-acting element in promoter and enhancer regions
HcGRAS1	CAAT-box	CAAT	472	4	+	Nicotiana glutinosa
HcGRAS1	CAAT-box	CAAT	478	4	+	Nicotiana glutinosa
HcGRAS1	CAAT-box	CAAT	523	4	-	Nicotiana glutinosa
HcGRAS1	CAAT-box	CAAT	536	4	+	Nicotiana glutinosa
HcGRAS1	CAAT-box	CAAT	655	4	-	Nicotiana glutinosa
HcGRAS1	CAAT-box	CAAAT	727	5	+	Pisum sativum	common cis-acting element in promoter and enhancer regions
HcGRAS1	CAAT-box	CAAT	736	4	-	Nicotiana glutinosa
HcGRAS1	CAAT-box	CAAT	783	4	-	Nicotiana glutinosa
HcGRAS1	CAAT-box	CAAT	812	4	-	Nicotiana glutinosa
HcGRAS1	CAAT-box	CAAT	827	4	-	Nicotiana glutinosa
HcGRAS1	CAAT-box	CAAAT	932	5	+	Pisum sativum	common cis-acting element in promoter and enhancer regions
HcGRAS1	CAAT-box	CAAT	1185	4	-	Nicotiana glutinosa
HcGRAS1	CAAT-box	CAAT	1197	4	+	Nicotiana glutinosa
HcGRAS1	CAAT-box	CAAAT	1301	5	+	Pisum sativum	common cis-acting element in promoter and enhancer regions
HcGRAS1	CAAT-box	CAAT	1316	4	-	Nicotiana glutinosa
HcGRAS1	CAAT-box	CAAT	1463	4	+	Nicotiana glutinosa
HcGRAS1	CAAT-box	CAAAT	1511	5	-	Pisum sativum	common cis-acting element in promoter and enhancer regions
HcGRAS1	CAAT-box	CAAAT	1523	5	-	Pisum sativum	common cis-acting element in promoter and enhancer regions
HcGRAS1	CAAT-box	CAAAT	1569	5	+	Pisum sativum	common cis-acting element in promoter and enhancer regions
HcGRAS1	CAAT-box	CCAAT	1759	5	+	Arabidopsis thaliana	common cis-acting element in promoter and enhancer regions
HcGRAS1	CAAT-box	CAAT	1760	4	+	Nicotiana glutinosa
HcGRAS1	TC-rich repeats	ATTCTCTAAC	1255	9	+	Nicotiana tabacum	cis-acting element involved in defense and stress responsiveness
HcGRAS1	TGACG-motif	TGACG	591	5	-	Hordeum vulgare	cis-acting regulatory element involved in the MeJA-responsiveness
HcGRAS1	TGACG-motif	TGACG	1405	5	+	Hordeum vulgare	cis-acting regulatory element involved in the MeJA-responsiveness
HcGRAS1	TGACG-motif	TGACG	1923	5	+	Hordeum vulgare	cis-acting regulatory element involved in the MeJA-responsiveness
HcGRAS1	CGTCA-motif	CGTCA	591	5	+	Hordeum vulgare	cis-acting regulatory element involved in the MeJA-responsiveness
HcGRAS1	CGTCA-motif	CGTCA	1405	5	-	Hordeum vulgare	cis-acting regulatory element involved in the MeJA-responsiveness
HcGRAS1	CGTCA-motif	CGTCA	1923	5	-	Hordeum vulgare	cis-acting regulatory element involved in the MeJA-responsiveness
HcGRAS1	GCN4_motif	TGAGTCA	1580	7	-	Oryza sativa	cis-regulatory element involved in endosperm expression
HcGRAS1	AAGAA-motif	GAAAGAA	1622	7	+	Avena sativa
HcGRAS1	as-1	TGACG	591	5	-	Arabidopsis thaliana
HcGRAS1	as-1	TGACG	1405	5	+	Arabidopsis thaliana
HcGRAS1	as-1	TGACG	1923	5	+	Arabidopsis thaliana
HcGRAS1	MYC	CATTTG	1569	6	-	Arabidopsis thaliana
HcGRAS1	ERE	ATTTTAAA	1477	8	-	Nicotiana glutinos
HcGRAS1	ERE	ATTTTAAA	1503	8	+	Nicotiana glutinos
HcGRAS1	ERE	ATTTTAAA	1505	8	-	Nicotiana glutinos
HcGRAS2	TCA	TCATCTTCAT	1035	9	-	Pisum sativum
HcGRAS2	TCA	TCATCTTCAT	1238	9	-	Pisum sativum
HcGRAS2	GATA-motif	AAGATAAGATT	1090	10	-	Arabidopsis thaliana	part of a light responsive element
HcGRAS2	G-box	ACACGTG(G/t)CACC	185	10.5	-	Lycopersicon esculentum	cis-acting regulatory element involved in light responsiveness
HcGRAS2	G-box	tgACACGTGGCA	187	11	-	Lycopersicon esculentum	cis-acting regulatory element involved in light responsiveness
HcGRAS2	G-box	ACACGTGGC	188	9	-	Brassica napus	cis-acting regulatory element involved in light responsiveness
HcGRAS2	G-box	CACGTG	190	6	+	Arabidopsis thaliana	cis-acting regulatory element involved in light responsiveness
HcGRAS2	G-box	CACGTG	264	6	+	Arabidopsis thaliana	cis-acting regulatory element involved in light responsiveness
HcGRAS2	G-Box	CACGTG	190	6	+	Pisum sativum	cis-acting regulatory element involved in light responsiveness
HcGRAS2	G-Box	CACGTG	264	6	+	Pisum sativum	cis-acting regulatory element involved in light responsiveness
HcGRAS2	AT-rich element	ATAGAAATCAA	1117	10	+	Glycine max	binding site of AT-rich DNA binding protein (ATBP-1)
HcGRAS2	Myc	TCTCTTA	1609	7	+	Arabidopsis thaliana
HcGRAS2	OCT	CGCGGATC	1253	8	+	Zea mays
HcGRAS2	GARE-motif	TCTGTTG	1655	7	-	Brassica oleracea	gibberellin-responsive element
HcGRAS2	CCAAT-box	CAACGG	235	6	+	Hordeum vulgare	MYBHv1 binding site
HcGRAS2	CAAT-box	CAAAT	3	5	+	Pisum sativum	common cis-acting element in promoter and enhancer regions
HcGRAS2	CAAT-box	CAAAT	91	5	+	Pisum sativum	common cis-acting element in promoter and enhancer regions
HcGRAS2	CAAT-box	CAAAT	123	5	+	Pisum sativum	common cis-acting element in promoter and enhancer regions
HcGRAS2	CAAT-box	CAAT	126	4	-	Nicotiana glutinosa
HcGRAS2	CAAT-box	CCAAT	130	5	+	Arabidopsis thaliana	common cis-acting element in promoter and enhancer regions
HcGRAS2	CAAT-box	CAAT	131	4	+	Nicotiana glutinosa
HcGRAS2	CAAT-box	CAAT	145	4	-	Nicotiana glutinosa
HcGRAS2	CAAT-box	CAAT	150	4	+	Nicotiana glutinosa
HcGRAS2	CAAT-box	CAAAT	163	5	+	Pisum sativum	common cis-acting element in promoter and enhancer regions
HcGRAS2	CAAT-box	CAAT	177	4	+	Nicotiana glutinosa
HcGRAS2	CAAT-box	CAAT	359	4	+	Nicotiana glutinosa
HcGRAS2	CAAT-box	CAAAT	383	5	-	Pisum sativum	common cis-acting element in promoter and enhancer regions
HcGRAS2	CAAT-box	CAAAT	412	5	-	Pisum sativum	common cis-acting element in promoter and enhancer regions
HcGRAS2	CAAT-box	CAAT	489	4	-	Nicotiana glutinosa
HcGRAS2	CAAT-box	CAAT	614	4	-	Nicotiana glutinosa
HcGRAS2	CAAT-box	CCAAT	696	5	-	Arabidopsis thaliana	common cis-acting element in promoter and enhancer regions
HcGRAS2	CAAT-box	CAAT	726	4	-	Nicotiana glutinosa
HcGRAS2	CAAT-box	CAAAT	818	5	+	Pisum sativum	common cis-acting element in promoter and enhancer regions
HcGRAS2	CAAT-box	CCAAT	828	5	-	Arabidopsis thaliana	common cis-acting element in promoter and enhancer regions
HcGRAS2	CAAT-box	CAAT	869	4	-	Nicotiana glutinosa
HcGRAS2	CAAT-box	CAAT	933	4	+	Nicotiana glutinosa
HcGRAS2	CAAT-box	CCAAT	943	5	+	Arabidopsis thaliana	common cis-acting element in promoter and enhancer regions
HcGRAS2	CAAT-box	CAAT	944	4	+	Nicotiana glutinosa
HcGRAS2	CAAT-box	CAAT	1007	4	+	Nicotiana glutinosa
HcGRAS2	CAAT-box	CAAT	1009	4	-	Nicotiana glutinosa
HcGRAS2	CAAT-box	CAAT	1013	4	-	Nicotiana glutinosa
HcGRAS2	CAAT-box	CAAT	1125	4	+	Nicotiana glutinosa
HcGRAS2	CAAT-box	CAAAT	1193	5	-	Pisum sativum	common cis-acting element in promoter and enhancer regions
HcGRAS2	CAAT-box	CAAAT	1201	5	-	Pisum sativum	common cis-acting element in promoter and enhancer regions
HcGRAS2	CAAT-box	CAAAT	1216	5	-	Pisum sativum	common cis-acting element in promoter and enhancer regions
HcGRAS2	CAAT-box	CCAAT	1266	5	-	Arabidopsis thaliana	common cis-acting element in promoter and enhancer regions
HcGRAS2	CAAT-box	CAAAT	1388	5	-	Pisum sativum	common cis-acting element in promoter and enhancer regions
HcGRAS2	CAAT-box	CAAT	1422	4	+	Nicotiana glutinosa
HcGRAS2	CAAT-box	CAAAT	1459	5	-	Pisum sativum	common cis-acting element in promoter and enhancer regions
HcGRAS2	CAAT-box	CCAAT	1471	5	-	Arabidopsis thaliana	common cis-acting element in promoter and enhancer regions
HcGRAS2	CAAT-box	CAAT	1601	4	+	Nicotiana glutinosa
HcGRAS2	CAAT-box	CAAT	1644	4	-	Nicotiana glutinosa
HcGRAS2	CAAT-box	CAAT	1667	4	-	Nicotiana glutinosa
HcGRAS2	CAAT-box	CAAT	1683	4	-	Nicotiana glutinosa
HcGRAS2	CAAT-box	CAAT	1701	4	+	Nicotiana glutinosa
HcGRAS2	CAAT-box	CAAT	1725	4	-	Nicotiana glutinosa
HcGRAS2	CAAT-box	CAAT	1748	4	+	Nicotiana glutinosa
HcGRAS2	CAAT-box	CAAT	1772	4	+	Nicotiana glutinosa
HcGRAS2	CAAT-box	CAAT	1873	4	-	Nicotiana glutinosa
HcGRAS2	CAAT-box	CCAAT	1996	5	-	Arabidopsis thaliana	common cis-acting element in promoter and enhancer regions
HcGRAS2	TATC-box	TATCCCA	386	7	-	Oryza sativa	cis-acting element involved in gibberellin-responsiveness
HcGRAS2	AAGAA-motif	GAAAGAA	848	7	+	Avena sativa
HcGRAS2	AAGAA-motif	GAAAGAA	1148	7	-	Avena sativa
HcGRAS2	AAGAA-motif	GAAAGAA	1155	7	-	Avena sativa
HcGRAS2	AAGAA-motif	GAAAGAA	1175	7	-	Avena sativa
HcGRAS2	MYC	CATGTG	77	6	-	Arabidopsis thaliana
HcGRAS2	MYC	CATGTG	350	6	+	Arabidopsis thaliana
HcGRAS2	MYC	CAATTG	1007	6	-	Arabidopsis thaliana
HcGRAS2	MYC	CATGTG	1049	6	-	Arabidopsis thaliana
HcGRAS2	MYC	CATTTG	1200	6	+	Arabidopsis thaliana
HcGRAS2	MYC	CATGTG	1428	6	+	Arabidopsis thaliana
HcGRAS2	ERE	ATTTTAAA	368	8	+	Nicotiana glutinos
HcGRAS2	ERE	ATTTTAAA	392	8	+	Nicotiana glutinos
HcGRAS2	ERE	ATTTCATA	465	8	-	Nicotiana glutinos
HcGRAS2	TC-rich repeats	GTTTTCTTAC	1555	9	-	Nicotiana tabacum	cis-acting element involved in defense and stress responsiveness
HcGRAS2	TATA	TATAAAAT	39	8	-	Arabidopsis thaliana
HcGRAS2	TCCC-motif	TCTCCCT	1075	7	+	Spinacia oleracea	part of a light responsive element
HcGRAS2	MBS	CAACTG	799	6	+	Arabidopsis thaliana	MYB binding site involved in drought-inducibility
HcGRAS2	Myb-binding site	CAACAG	1655	6	+	Nicotiana tabacum
HcGRAS2	TCA-element	TCAGAAGAGG	320	9	-	Brassica oleracea	cis-acting element involved in salicylic acid responsiveness
HcGRAS2	WUN-motif	AAATTTCTT	1324	9	-	Nicotiana glutinosa
HcGRAS2	MYB recognition site	CCGTTG	235	6	-	Arabidopsis thaliana
HcGRAS2		motif_sequence	61	4	-	organism	short_function
HcGRAS2		motif_sequence	65	4	+	organism	short_function
HcGRAS2		motif_sequence	76	4	-	organism	short_function
HcGRAS2		motif_sequence	80	4	+	organism	short_function
HcGRAS2		motif_sequence	678	4	-	organism	short_function
HcGRAS2		motif_sequence	855	4	-	organism	short_function
HcGRAS2		motif_sequence	956	4	+	organism	short_function
HcGRAS2		motif_sequence	1197	4	-	organism	short_function
HcGRAS2		motif_sequence	1258	4	+	organism	short_function
HcGRAS2		motif_sequence	1397	4	+	organism	short_function
HcGRAS2		motif_sequence	1465	4	+	organism	short_function
HcGRAS2		motif_sequence	1467	4	-	organism	short_function
HcGRAS2		motif_sequence	1603	4	+	organism	short_function
HcGRAS2		motif_sequence	1622	4	-	organism	short_function
HcGRAS2		motif_sequence	1934	4	-	organism	short_function
HcGRAS2		motif_sequence	1948	4	-	organism	short_function
HcGRAS2		motif_sequence	1969	4	-	organism	short_function
HcGRAS2	STRE	AGGGG	598	5	+	Arabidopsis thaliana
HcGRAS2	STRE	AGGGG	920	5	+	Arabidopsis thaliana
HcGRAS2	STRE	AGGGG	1966	5	+	Arabidopsis thaliana
HcGRAS2	TCT-motif	TCTTAC	1555	6	-	Arabidopsis thaliana	part of a light responsive element
HcGRAS2	TCT-motif	TCTTAC	1611	6	+	Arabidopsis thaliana	part of a light responsive element
HcGRAS2	TATA-box	ATATAT	16	6	+	Brassica napus	core promoter element around -30 of transcription start
HcGRAS2	TATA-box	TATA	17	4	+	Arabidopsis thaliana	core promoter element around -30 of transcription start
HcGRAS2	TATA-box	TATAAATA	27	8	-	Daucus carota	core promoter element around -30 of transcription start
HcGRAS2	TATA-box	TATAAAT	28	7	-	Brassica juncea	core promoter element around -30 of transcription start
HcGRAS2	TATA-box	TATAAA	29	6	-	Helianthus annuus	core promoter element around -30 of transcription start
HcGRAS2	TATA-box	TATAA	30	5	-	Arabidopsis thaliana	core promoter element around -30 of transcription start
HcGRAS2	TATA-box	TATA	31	4	+	Arabidopsis thaliana	core promoter element around -30 of transcription start
HcGRAS2	TATA-box	TATAAAA	40	7	-	Pisum sativum	core promoter element around -30 of transcription start
HcGRAS2	TATA-box	TATAAA	41	6	-	Helianthus annuus	core promoter element around -30 of transcription start
HcGRAS2	TATA-box	TATAA	42	5	-	Arabidopsis thaliana	core promoter element around -30 of transcription start
HcGRAS2	TATA-box	TATA	43	4	+	Arabidopsis thaliana	core promoter element around -30 of transcription start
HcGRAS2	TATA-box	ATATAT	105	6	+	Brassica napus	core promoter element around -30 of transcription start
HcGRAS2	TATA-box	TATA	106	4	+	Arabidopsis thaliana	core promoter element around -30 of transcription start
HcGRAS2	TATA-box	ATATAA	133	6	+	Brassica oleracea	core promoter element around -30 of transcription start
HcGRAS2	TATA-box	TATA	134	4	+	Arabidopsis thaliana	core promoter element around -30 of transcription start
HcGRAS2	TATA-box	TATAA	157	5	-	Arabidopsis thaliana	core promoter element around -30 of transcription start
HcGRAS2	TATA-box	TATA	158	4	+	Arabidopsis thaliana	core promoter element around -30 of transcription start
HcGRAS2	TATA-box	ATATAA	179	6	+	Brassica oleracea	core promoter element around -30 of transcription start
HcGRAS2	TATA-box	TATA	180	4	+	Arabidopsis thaliana	core promoter element around -30 of transcription start
HcGRAS2	TATA-box	TACAAAA	536	7	+	Oryza sativa	core promoter element around -30 of transcription start
HcGRAS2	TATA-box	TATAAATA	688	8	-	Daucus carota	core promoter element around -30 of transcription start
HcGRAS2	TATA-box	TATAAAT	689	7	-	Brassica juncea	core promoter element around -30 of transcription start
HcGRAS2	TATA-box	TATAAA	690	6	-	Helianthus annuus	core promoter element around -30 of transcription start
HcGRAS2	TATA-box	TATAA	691	5	-	Arabidopsis thaliana	core promoter element around -30 of transcription start
HcGRAS2	TATA-box	TATA	692	4	+	Arabidopsis thaliana	core promoter element around -30 of transcription start
HcGRAS2	TATA-box	TATA	825	4	+	Arabidopsis thaliana	core promoter element around -30 of transcription start
HcGRAS2	TATA-box	TATA	866	4	+	Arabidopsis thaliana	core promoter element around -30 of transcription start
HcGRAS2	TATA-box	TATATA	894	6	+	Arabidopsis thaliana	core promoter element around -30 of transcription start
HcGRAS2	TATA-box	ATATAA	895	6	+	Brassica oleracea	core promoter element around -30 of transcription start
HcGRAS2	TATA-box	TATA	896	4	+	Arabidopsis thaliana	core promoter element around -30 of transcription start
HcGRAS2	TATA-box	TACAAAA	950	7	-	Oryza sativa	core promoter element around -30 of transcription start
HcGRAS2	TATA-box	TATAAA	1086	6	-	Helianthus annuus	core promoter element around -30 of transcription start
HcGRAS2	TATA-box	TATAA	1087	5	-	Arabidopsis thaliana	core promoter element around -30 of transcription start
HcGRAS2	TATA-box	TATA	1088	4	-	Arabidopsis thaliana	core promoter element around -30 of transcription start
HcGRAS2	TATA-box	ATTATA	1247	6	+	Brassica napus	core promoter element around -30 of transcription start
HcGRAS2	TATA-box	TATAA	1248	5	-	Arabidopsis thaliana	core promoter element around -30 of transcription start
HcGRAS2	TATA-box	TATA	1249	4	-	Arabidopsis thaliana	core promoter element around -30 of transcription start
HcGRAS2	TATA-box	taTATAAAtc	1300	9	-	Arabidopsis thaliana	core promoter element around -30 of transcription start
HcGRAS2	TATA-box	ATATAA	1305	6	+	Brassica oleracea	core promoter element around -30 of transcription start
HcGRAS2	TATA-box	TATA	1306	4	-	Arabidopsis thaliana	core promoter element around -30 of transcription start
HcGRAS2	TATA-box	TATATA	1477	6	-	Arabidopsis thaliana	core promoter element around -30 of transcription start
HcGRAS2	TATA-box	ATATAT	1478	6	-	Brassica napus	core promoter element around -30 of transcription start
HcGRAS2	TATA-box	TATA	1479	4	-	Arabidopsis thaliana	core promoter element around -30 of transcription start
HcGRAS2	TATA-box	TACAAAA	1483	7	-	Oryza sativa	core promoter element around -30 of transcription start
HcGRAS2	TATA-box	ATTATA	1583	6	+	Brassica napus	core promoter element around -30 of transcription start
HcGRAS2	TATA-box	TATAA	1584	5	-	Arabidopsis thaliana	core promoter element around -30 of transcription start
HcGRAS2	TATA-box	TATA	1585	4	-	Arabidopsis thaliana	core promoter element around -30 of transcription start
HcGRAS2	TATA-box	ATATAT	1774	6	-	Brassica napus	core promoter element around -30 of transcription start
HcGRAS2	TATA-box	TATATA	1775	6	-	Arabidopsis thaliana	core promoter element around -30 of transcription start
HcGRAS2	TATA-box	ATATAA	1776	6	+	Brassica oleracea	core promoter element around -30 of transcription start
HcGRAS2	TATA-box	TATA	1777	4	-	Arabidopsis thaliana	core promoter element around -30 of transcription start
HcGRAS2	AE-box	AGAAACTT	737	8	+	Arabidopsis thaliana	part of a module for light response
HcGRAS2	AT~TATA-box	TATATA	894	6	+	Arabidopsis thaliana
HcGRAS2	AT~TATA-box	TATATA	1477	6	-	Arabidopsis thaliana
HcGRAS2	AT~TATA-box	TATATA	1775	6	-	Arabidopsis thaliana
HcGRAS2	ABRE	GCAACGTGTC	188	9	+	Hordeum vulgare	cis-acting element involved in the abscisic acid responsiveness
HcGRAS2	ABRE	CACGTG	190	6	+	Arabidopsis thaliana	cis-acting element involved in the abscisic acid responsiveness
HcGRAS2	ABRE	ACGTG	191	5	+	Arabidopsis thaliana	cis-acting element involved in the abscisic acid responsiveness
HcGRAS2	ABRE	TACGGTC	246	7	-	Arabidopsis thaliana	cis-acting element involved in the abscisic acid responsiveness
HcGRAS2	ABRE	CACGTG	264	6	+	Arabidopsis thaliana	cis-acting element involved in the abscisic acid responsiveness
HcGRAS2	ABRE	ACGTG	265	5	+	Arabidopsis thaliana	cis-acting element involved in the abscisic acid responsiveness
HcGRAS2	Myb	CAACTG	799	6	+	Arabidopsis thaliana
HcGRAS2	Box 4	ATTAAT	481	6	+	Petroselinum crispum	part of a conserved DNA module involved in light responsiveness
HcGRAS2	Box 4	ATTAAT	485	6	+	Petroselinum crispum	part of a conserved DNA module involved in light responsiveness
HcGRAS2	Box 4	ATTAAT	1212	6	-	Petroselinum crispum	part of a conserved DNA module involved in light responsiveness
HcGRAS2	MYB	CAACAG	1655	6	+	Arabidopsis thaliana
HcGRAS2	Unnamed__4	CTCC	260	4	-	Petroselinum hortense
HcGRAS2	Unnamed__4	CTCC	271	4	-	Petroselinum hortense
HcGRAS2	Unnamed__4	CTCC	292	4	-	Petroselinum hortense
HcGRAS2	Unnamed__4	CTCC	573	4	-	Petroselinum hortense
HcGRAS2	Unnamed__4	CTCC	657	4	+	Petroselinum hortense
HcGRAS2	Unnamed__4	CTCC	941	4	+	Petroselinum hortense
HcGRAS2	Unnamed__4	CTCC	958	4	+	Petroselinum hortense
HcGRAS2	Unnamed__4	CTCC	972	4	-	Petroselinum hortense
HcGRAS2	Unnamed__4	CTCC	1076	4	+	Petroselinum hortense
HcGRAS2	Unnamed__4	CTCC	1139	4	-	Petroselinum hortense
HcGRAS2	Unnamed__4	CTCC	1334	4	-	Petroselinum hortense
HcGRAS2	Unnamed__4	CTCC	1687	4	+	Petroselinum hortense
HcGRAS2	Unnamed__4	CTCC	1731	4	-	Petroselinum hortense
HcGRAS2	Unnamed__4	CTCC	1943	4	-	Petroselinum hortense
HcGRAS2	Unnamed__4	CTCC	1964	4	-	Petroselinum hortense
HcGRAS2	Unnamed__4	CTCC	1969	4	-	Petroselinum hortense
HcGRAS2	Unnamed__4	CTCC	1986	4	-	Petroselinum hortense
HcGRAS2	Unnamed__1	GCCACGTGGC	188	9	+	Petunia sp.
HcGRAS2	Unnamed__1	CGTGG	189	5	-	Zea mays
HcGRAS2	RY-element	CATGCATG	707	8	+	Helianthus annuus	cis-acting regulatory element involved in seed-specific regulation
HcGRAS3	TCA	TCATCTTCAT	948	9	+	Pisum sativum
HcGRAS3	GATA-motif	AAGATAAGATT	1297	10	-	Arabidopsis thaliana	part of a light responsive element
HcGRAS3	GATA-motif	GATAGGG	1793	7	+	Pisum sativum	part of a light responsive element
HcGRAS3	AC-II	CCACCAACCCCC	1889	11	+	Phaseolus vulgaris
HcGRAS3	G-box	TACGTG	45	6	+	Arabidopsis thaliana	cis-acting regulatory element involved in light responsiveness
HcGRAS3	G-box	CACGTG	1439	6	-	Arabidopsis thaliana	cis-acting regulatory element involved in light responsiveness
HcGRAS3	G-box	tgACACGTGGCA	1449	11	-	Lycopersicon esculentum	cis-acting regulatory element involved in light responsiveness
HcGRAS3	G-box	ACACGTGGC	1450	9	-	Brassica napus	cis-acting regulatory element involved in light responsiveness
HcGRAS3	G-box	CACGTG	1452	6	-	Arabidopsis thaliana	cis-acting regulatory element involved in light responsiveness
HcGRAS3	G-box	CACGTC	1749	6	+	Zea mays	cis-acting regulatory element involved in light responsiveness
HcGRAS3	G-box	TACGTG	1781	6	-	Arabidopsis thaliana	cis-acting regulatory element involved in light responsiveness
HcGRAS3	G-Box	CACGTG	1439	6	-	Pisum sativum	cis-acting regulatory element involved in light responsiveness
HcGRAS3	G-Box	CACGTG	1452	6	-	Pisum sativum	cis-acting regulatory element involved in light responsiveness
HcGRAS3	Myc	TCTCTTA	804	7	-	Arabidopsis thaliana
HcGRAS3	Myc	TCTCTTA	1545	7	+	Arabidopsis thaliana
HcGRAS3	I-box	AGATAAGG	394	8	-	Triticum aestivum	part of a light responsive element
HcGRAS3	W box	TTGACC	506	6	+	Arabidopsis thaliana
HcGRAS3	CCAAT-box	CAACGG	1726	6	+	Hordeum vulgare	MYBHv1 binding site
HcGRAS3	CAAT-box	CAAT	140	4	+	Nicotiana glutinosa
HcGRAS3	CAAT-box	CAAT	367	4	+	Nicotiana glutinosa
HcGRAS3	CAAT-box	CAAT	379	4	+	Nicotiana glutinosa
HcGRAS3	CAAT-box	CAAT	381	4	-	Nicotiana glutinosa
HcGRAS3	CAAT-box	CAAT	424	4	-	Nicotiana glutinosa
HcGRAS3	CAAT-box	CAAT	434	4	+	Nicotiana glutinosa
HcGRAS3	CAAT-box	CAAT	436	4	-	Nicotiana glutinosa
HcGRAS3	CAAT-box	CAAT	538	4	-	Nicotiana glutinosa
HcGRAS3	CAAT-box	CAAT	624	4	-	Nicotiana glutinosa
HcGRAS3	CAAT-box	CAAAT	640	5	+	Pisum sativum	common cis-acting element in promoter and enhancer regions
HcGRAS3	CAAT-box	CCAAT	761	5	+	Arabidopsis thaliana	common cis-acting element in promoter and enhancer regions
HcGRAS3	CAAT-box	CAAT	762	4	+	Nicotiana glutinosa
HcGRAS3	CAAT-box	CAAT	764	4	-	Nicotiana glutinosa
HcGRAS3	CAAT-box	CAAT	775	4	+	Nicotiana glutinosa
HcGRAS3	CAAT-box	CAAT	786	4	-	Nicotiana glutinosa
HcGRAS3	CAAT-box	CCAAT	1110	5	+	Arabidopsis thaliana	common cis-acting element in promoter and enhancer regions
HcGRAS3	CAAT-box	CAAT	1111	4	+	Nicotiana glutinosa
HcGRAS3	CAAT-box	CAAT	1153	4	-	Nicotiana glutinosa
HcGRAS3	CAAT-box	CAAT	1256	4	-	Nicotiana glutinosa
HcGRAS3	CAAT-box	CCAAT	1272	5	+	Arabidopsis thaliana	common cis-acting element in promoter and enhancer regions
HcGRAS3	CAAT-box	CAAT	1273	4	+	Nicotiana glutinosa
HcGRAS3	CAAT-box	CAAT	1294	4	+	Nicotiana glutinosa
HcGRAS3	CAAT-box	CAAT	1321	4	-	Nicotiana glutinosa
HcGRAS3	CAAT-box	CCAAT	1327	5	-	Arabidopsis thaliana	common cis-acting element in promoter and enhancer regions
HcGRAS3	CAAT-box	CCAAT	1341	5	+	Arabidopsis thaliana	common cis-acting element in promoter and enhancer regions
HcGRAS3	CAAT-box	CAAT	1342	4	+	Nicotiana glutinosa
HcGRAS3	CAAT-box	CAAT	1364	4	-	Nicotiana glutinosa
HcGRAS3	CAAT-box	CCAAT	1395	5	-	Arabidopsis thaliana	common cis-acting element in promoter and enhancer regions
HcGRAS3	CAAT-box	CCAAT	1585	5	+	Arabidopsis thaliana	common cis-acting element in promoter and enhancer regions
HcGRAS3	CAAT-box	CAAT	1586	4	+	Nicotiana glutinosa
HcGRAS3	CAAT-box	CAAAT	1941	5	-	Pisum sativum	common cis-acting element in promoter and enhancer regions
HcGRAS3	CAAT-box	CAAT	1963	4	-	Nicotiana glutinosa
HcGRAS3	CAAT-box	CAAT	1971	4	-	Nicotiana glutinosa
HcGRAS3	AAGAA-motif	gGTAAAGAAA	1803	9	+	Avena sativa
HcGRAS3	MYC	CAATTG	379	6	+	Arabidopsis thaliana
HcGRAS3	MYC	CAATTG	434	6	+	Arabidopsis thaliana
HcGRAS3	MYC	CAATTG	762	6	+	Arabidopsis thaliana
HcGRAS3	MYC	CATGTG	1314	6	-	Arabidopsis thaliana
HcGRAS3	MYC	CATGTG	1509	6	-	Arabidopsis thaliana
HcGRAS3	MYC	CATTTG	1940	6	+	Arabidopsis thaliana
HcGRAS3	F-box	CTATTCTCATT	847	10	-	Lycopersicon esculentum
HcGRAS3	circadian	CAAAGATATC	121	9	+	Lycopersicon esculentum	cis-acting regulatory element involved in circadian control
HcGRAS3	TCCC-motif	TCTCCCT	1590	7	+	Spinacia oleracea	part of a light responsive element
HcGRAS3	WRE3	CCACCT	485	6	-	Pisum sativum
HcGRAS3	chs-CMA2a	TCACTTGA	478	8	-	Petroselinum crispum	part of a light responsive element
HcGRAS3	MBS	CAACTG	1502	6	+	Arabidopsis thaliana	MYB binding site involved in drought-inducibility
HcGRAS3	Myb-binding site	CAACAG	518	6	-	Nicotiana tabacum
HcGRAS3	TCA-element	CCATCTTTTT	451	9	-	Nicotiana tabacum	cis-acting element involved in salicylic acid responsiveness
HcGRAS3	TCA-element	TCAGAAGAGG	665	10	-	Brassica oleracea	cis-acting element involved in salicylic acid responsiveness
HcGRAS3	AT-rich sequence	TAAAATACT	71	9	-	Pisum sativum	element for maximal elicitor-mediated activation (2copies)
HcGRAS3	MYB-like sequence	TAACCA	1176	6	+	Arabidopsis thaliana
HcGRAS3	MYB-like sequence	TAACCA	1397	6	-	Arabidopsis thaliana
HcGRAS3	MYB recognition site	CCGTTG	1726	6	-	Arabidopsis thaliana
HcGRAS3		motif_sequence	26	4	+	organism	short_function
HcGRAS3		motif_sequence	85	4	-	organism	short_function
HcGRAS3		motif_sequence	168	4	+	organism	short_function
HcGRAS3		motif_sequence	337	4	-	organism	short_function
HcGRAS3		motif_sequence	666	4	+	organism	short_function
HcGRAS3		motif_sequence	711	4	-	organism	short_function
HcGRAS3		motif_sequence	777	4	+	organism	short_function
HcGRAS3		motif_sequence	838	4	+	organism	short_function
HcGRAS3		motif_sequence	1061	4	+	organism	short_function
HcGRAS3		motif_sequence	1377	4	-	organism	short_function
HcGRAS3		motif_sequence	1463	4	+	organism	short_function
HcGRAS3		motif_sequence	1842	4	-	organism	short_function
HcGRAS3		motif_sequence	1850	4	+	organism	short_function
HcGRAS3	STRE	AGGGG	663	5	-	Arabidopsis thaliana
HcGRAS3	STRE	AGGGG	1608	5	-	Arabidopsis thaliana
HcGRAS3	TCT-motif	TCTTAC	563	6	-	Arabidopsis thaliana	part of a light responsive element
HcGRAS3	ABRE3a	TACGTG	45	6	+	Zea mays
HcGRAS3	ABRE3a	TACGTG	1781	6	-	Zea mays
HcGRAS3	ARE	AAACCA	258	6	+	Zea mays	cis-acting regulatory element essential for the anaerobic induction
HcGRAS3	TATA-box	TACAAAA	51	7	-	Oryza sativa	core promoter element around -30 of transcription start
HcGRAS3	TATA-box	TACATAAA	80	8	-	Oryza sativa	core promoter element around -30 of transcription start
HcGRAS3	TATA-box	TATTTAAA	277	8	+	Arabidopsis thaliana	core promoter element around -30 of transcription start
HcGRAS3	TATA-box	TATACA	555	6	-	Helianthus annuus	core promoter element around -30 of transcription start
HcGRAS3	TATA-box	TATA	557	4	+	Arabidopsis thaliana	core promoter element around -30 of transcription start
HcGRAS3	TATA-box	TATATAA	574	7	-	Arabidopsis thaliana	core promoter element around -30 of transcription start
HcGRAS3	TATA-box	TATATA	575	6	+	Arabidopsis thaliana	core promoter element around -30 of transcription start
HcGRAS3	TATA-box	ATATAT	576	6	+	Brassica napus	core promoter element around -30 of transcription start
HcGRAS3	TATA-box	TATA	577	4	+	Arabidopsis thaliana	core promoter element around -30 of transcription start
HcGRAS3	TATA-box	TATA	650	4	+	Arabidopsis thaliana	core promoter element around -30 of transcription start
HcGRAS3	TATA-box	ATTATA	750	6	+	Brassica napus	core promoter element around -30 of transcription start
HcGRAS3	TATA-box	TATAA	751	5	-	Arabidopsis thaliana	core promoter element around -30 of transcription start
HcGRAS3	TATA-box	TATA	752	4	+	Arabidopsis thaliana	core promoter element around -30 of transcription start
HcGRAS3	TATA-box	TACAAAA	841	7	+	Oryza sativa	core promoter element around -30 of transcription start
HcGRAS3	TATA-box	TATTTAAA	879	8	+	Arabidopsis thaliana	core promoter element around -30 of transcription start
HcGRAS3	TATA-box	ATATAT	905	6	+	Brassica napus	core promoter element around -30 of transcription start
HcGRAS3	TATA-box	TATATA	906	6	+	Arabidopsis thaliana	core promoter element around -30 of transcription start
HcGRAS3	TATA-box	ATATAT	907	6	+	Brassica napus	core promoter element around -30 of transcription start
HcGRAS3	TATA-box	TATATA	908	6	+	Arabidopsis thaliana	core promoter element around -30 of transcription start
HcGRAS3	TATA-box	TATA	910	4	+	Arabidopsis thaliana	core promoter element around -30 of transcription start
HcGRAS3	TATA-box	TACAAAA	923	7	+	Oryza sativa	core promoter element around -30 of transcription start
HcGRAS3	TATA-box	TATAA	1400	5	-	Arabidopsis thaliana	core promoter element around -30 of transcription start
HcGRAS3	TATA-box	TATA	1401	4	-	Arabidopsis thaliana	core promoter element around -30 of transcription start
HcGRAS3	TATA-box	TATA	1785	4	-	Arabidopsis thaliana	core promoter element around -30 of transcription start
HcGRAS3	TATA-box	tcTATAAATAgg	1977	11	-	Nicotiana tabacum	core promoter element around -30 of transcription start
HcGRAS3	TATA-box	TATAAATA	1979	8	-	Daucus carota	core promoter element around -30 of transcription start
HcGRAS3	TATA-box	TATAAAT	1980	7	-	Brassica juncea	core promoter element around -30 of transcription start
HcGRAS3	TATA-box	TATAAA	1981	6	-	Helianthus annuus	core promoter element around -30 of transcription start
HcGRAS3	TATA-box	TATAA	1982	5	-	Arabidopsis thaliana	core promoter element around -30 of transcription start
HcGRAS3	TATA-box	TATA	1983	4	-	Arabidopsis thaliana	core promoter element around -30 of transcription start
HcGRAS3	AT~TATA-box	TATATA	575	6	+	Arabidopsis thaliana
HcGRAS3	AT~TATA-box	TATATA	906	6	+	Arabidopsis thaliana
HcGRAS3	AT~TATA-box	TATATA	908	6	+	Arabidopsis thaliana
HcGRAS3	ABRE4	CACGTA	45	6	-	Zea mays
HcGRAS3	ABRE4	CACGTA	1781	6	+	Zea mays
HcGRAS3	ABRE	ACGTG	46	5	+	Arabidopsis thaliana	cis-acting element involved in the abscisic acid responsiveness
HcGRAS3	ABRE	CACGTG	1439	6	-	Arabidopsis thaliana	cis-acting element involved in the abscisic acid responsiveness
HcGRAS3	ABRE	ACGTG	1440	5	+	Arabidopsis thaliana	cis-acting element involved in the abscisic acid responsiveness
HcGRAS3	ABRE	GCAACGTGTC	1450	9	+	Hordeum vulgare	cis-acting element involved in the abscisic acid responsiveness
HcGRAS3	ABRE	CACGTG	1452	6	-	Arabidopsis thaliana	cis-acting element involved in the abscisic acid responsiveness
HcGRAS3	ABRE	ACGTG	1453	5	+	Arabidopsis thaliana	cis-acting element involved in the abscisic acid responsiveness
HcGRAS3	ABRE	ACGTG	1749	5	-	Arabidopsis thaliana	cis-acting element involved in the abscisic acid responsiveness
HcGRAS3	ABRE	ACGTG	1781	5	-	Arabidopsis thaliana	cis-acting element involved in the abscisic acid responsiveness
HcGRAS3	ACE	CTAACGTATT	67	9	+	Petroselinum crispum	cis-acting element involved in light responsiveness
HcGRAS3	Myb	TAACTG	524	6	+	Arabidopsis thaliana
HcGRAS3	Myb	CAACTG	1502	6	+	Arabidopsis thaliana
HcGRAS3	Box 4	ATTAAT	1283	6	-	Petroselinum crispum	part of a conserved DNA module involved in light responsiveness
HcGRAS3	CTAG-motif	ACTAGCAGAA	314	9	+	Avena sativa
HcGRAS3	MYB	CAACAG	518	6	-	Arabidopsis thaliana
HcGRAS3	MYB	TAACCA	1176	6	+	Arabidopsis thaliana
HcGRAS3	MYB	TAACCA	1397	6	-	Arabidopsis thaliana
HcGRAS3	MYB	CAACCA	1435	6	+	Arabidopsis thaliana
HcGRAS3	Unnamed__4	CTCC	177	4	+	Petroselinum hortense
HcGRAS3	Unnamed__4	CTCC	704	4	-	Petroselinum hortense
HcGRAS3	Unnamed__4	CTCC	711	4	-	Petroselinum hortense
HcGRAS3	Unnamed__4	CTCC	1105	4	+	Petroselinum hortense
HcGRAS3	Unnamed__4	CTCC	1108	4	+	Petroselinum hortense
HcGRAS3	Unnamed__4	CTCC	1339	4	+	Petroselinum hortense
HcGRAS3	Unnamed__4	CTCC	1465	4	+	Petroselinum hortense
HcGRAS3	Unnamed__4	CTCC	1591	4	+	Petroselinum hortense
HcGRAS3	Unnamed__1	CGTGG	1438	5	-	Zea mays
HcGRAS3	Unnamed__1	GCCACGTGGC	1450	9	-	Petunia sp.
HcGRAS3	Unnamed__1	CGTGG	1451	5	-	Zea mays
HcGRAS3	Unnamed__1	CGTGG	1565	5	-	Zea mays
HcGRAS3	Unnamed__1	CGTGG	1603	5	-	Zea mays
HcGRAS3	Unnamed__1	CGTGG	1748	5	-	Zea mays
HcGRAS4	TATA-box	TATA	362	4	+	Arabidopsis thaliana	core promoter element around -30 of transcription start
HcGRAS4	TATA-box	TATA	940	4	+	Arabidopsis thaliana	core promoter element around -30 of transcription start
HcGRAS4	TATA-box	TATATA	1308	6	-	Arabidopsis thaliana	core promoter element around -30 of transcription start
HcGRAS4	TATA-box	ATATAT	1309	6	-	Brassica napus	core promoter element around -30 of transcription start
HcGRAS4	TATA-box	TATA	1310	4	-	Arabidopsis thaliana	core promoter element around -30 of transcription start
HcGRAS4	TATA-box	ATTATA	1313	6	+	Brassica napus	core promoter element around -30 of transcription start
HcGRAS4	TATA-box	TATAA	1314	5	-	Arabidopsis thaliana	core promoter element around -30 of transcription start
HcGRAS4	TATA-box	TATA	1315	4	-	Arabidopsis thaliana	core promoter element around -30 of transcription start
HcGRAS4	TATA-box	ATTATA	1353	6	+	Brassica napus	core promoter element around -30 of transcription start
HcGRAS4	TATA-box	TATAA	1354	5	-	Arabidopsis thaliana	core promoter element around -30 of transcription start
HcGRAS4	TATA-box	TATA	1355	4	-	Arabidopsis thaliana	core promoter element around -30 of transcription start
HcGRAS4	TATA-box	ATATAT	1416	6	-	Brassica napus	core promoter element around -30 of transcription start
HcGRAS4	TATA-box	TATATA	1417	6	-	Arabidopsis thaliana	core promoter element around -30 of transcription start
HcGRAS4	TATA-box	ATATAT	1418	6	-	Brassica napus	core promoter element around -30 of transcription start
HcGRAS4	TATA-box	TATA	1419	4	-	Arabidopsis thaliana	core promoter element around -30 of transcription start
HcGRAS4	TATA-box	taTATAAAtc	1654	9	-	Arabidopsis thaliana	core promoter element around -30 of transcription start
HcGRAS4	TATA-box	TATAAAT	1655	7	-	Brassica juncea	core promoter element around -30 of transcription start
HcGRAS4	TATA-box	TATAAA	1656	6	-	Helianthus annuus	core promoter element around -30 of transcription start
HcGRAS4	TATA-box	TATAA	1657	5	-	Arabidopsis thaliana	core promoter element around -30 of transcription start
HcGRAS4	TATA-box	TATA	1658	4	-	Arabidopsis thaliana	core promoter element around -30 of transcription start
HcGRAS4	TATA-box	TATA	1793	4	-	Arabidopsis thaliana	core promoter element around -30 of transcription start
HcGRAS4	TATA-box	ATATAT	1821	6	-	Brassica napus	core promoter element around -30 of transcription start
HcGRAS4	TATA-box	TATA	1822	4	-	Arabidopsis thaliana	core promoter element around -30 of transcription start
HcGRAS4	TATA-box	ATTATA	1825	6	+	Brassica napus	core promoter element around -30 of transcription start
HcGRAS4	TATA-box	TATAA	1826	5	-	Arabidopsis thaliana	core promoter element around -30 of transcription start
HcGRAS4	TATA-box	TATA	1827	4	-	Arabidopsis thaliana	core promoter element around -30 of transcription start
HcGRAS4	TATA-box	ATTATA	1875	6	+	Brassica napus	core promoter element around -30 of transcription start
HcGRAS4	TATA-box	TATAA	1876	5	-	Arabidopsis thaliana	core promoter element around -30 of transcription start
HcGRAS4	TATA-box	TATA	1877	4	-	Arabidopsis thaliana	core promoter element around -30 of transcription start
HcGRAS4	TATA-box	TATAAAT	1941	7	-	Brassica juncea	core promoter element around -30 of transcription start
HcGRAS4	TATA-box	TATAAA	1942	6	-	Helianthus annuus	core promoter element around -30 of transcription start
HcGRAS4	TATA-box	TATAA	1943	5	-	Arabidopsis thaliana	core promoter element around -30 of transcription start
HcGRAS4	TATA-box	TATA	1944	4	-	Arabidopsis thaliana	core promoter element around -30 of transcription start
HcGRAS4	ARE	AAACCA	343	6	-	Zea mays	cis-acting regulatory element essential for the anaerobic induction
HcGRAS4	ARE	AAACCA	1544	6	-	Zea mays	cis-acting regulatory element essential for the anaerobic induction
HcGRAS4	ARE	AAACCA	1569	6	-	Zea mays	cis-acting regulatory element essential for the anaerobic induction
HcGRAS4	TCT-motif	TCTTAC	535	6	-	Arabidopsis thaliana	part of a light responsive element
HcGRAS4	TCT-motif	TCTTAC	550	6	-	Arabidopsis thaliana	part of a light responsive element
HcGRAS4	TCT-motif	TCTTAC	1336	6	-	Arabidopsis thaliana	part of a light responsive element
HcGRAS4	STRE	AGGGG	205	5	+	Arabidopsis thaliana
HcGRAS4	STRE	AGGGG	555	5	+	Arabidopsis thaliana
HcGRAS4	STRE	AGGGG	779	5	+	Arabidopsis thaliana
HcGRAS4		motif_sequence	51	4	-	organism	short_function
HcGRAS4		motif_sequence	91	4	-	organism	short_function
HcGRAS4		motif_sequence	155	4	-	organism	short_function
HcGRAS4		motif_sequence	166	4	-	organism	short_function
HcGRAS4		motif_sequence	338	4	-	organism	short_function
HcGRAS4		motif_sequence	421	4	-	organism	short_function
HcGRAS4		motif_sequence	564	4	-	organism	short_function
HcGRAS4		motif_sequence	581	4	+	organism	short_function
HcGRAS4		motif_sequence	730	4	-	organism	short_function
HcGRAS4		motif_sequence	860	4	-	organism	short_function
HcGRAS4		motif_sequence	878	4	-	organism	short_function
HcGRAS4		motif_sequence	967	4	-	organism	short_function
HcGRAS4		motif_sequence	988	4	-	organism	short_function
HcGRAS4		motif_sequence	1010	4	-	organism	short_function
HcGRAS4		motif_sequence	1082	4	+	organism	short_function
HcGRAS4		motif_sequence	1201	4	+	organism	short_function
HcGRAS4		motif_sequence	1241	4	+	organism	short_function
HcGRAS4		motif_sequence	1256	4	-	organism	short_function
HcGRAS4		motif_sequence	1394	4	+	organism	short_function
HcGRAS4		motif_sequence	1651	4	-	organism	short_function
HcGRAS4		motif_sequence	1897	4	+	organism	short_function
HcGRAS4	MYB recognition site	CCGTTG	150	6	+	Arabidopsis thaliana
HcGRAS4	MYB recognition site	CCGTTG	183	6	+	Arabidopsis thaliana
HcGRAS4	MYB-like sequence	TAACCA	218	6	-	Arabidopsis thaliana
HcGRAS4	Unnamed__1	CGTGG	77	5	-	Zea mays
HcGRAS4	Unnamed__1	CGTGG	1427	5	+	Zea mays
HcGRAS4	Unnamed__4	CTCC	25	4	-	Petroselinum hortense
HcGRAS4	Unnamed__4	CTCC	30	4	-	Petroselinum hortense
HcGRAS4	Unnamed__4	CTCC	33	4	-	Petroselinum hortense
HcGRAS4	Unnamed__4	CTCC	51	4	-	Petroselinum hortense
HcGRAS4	Unnamed__4	CTCC	338	4	-	Petroselinum hortense
HcGRAS4	Unnamed__4	CTCC	511	4	-	Petroselinum hortense
HcGRAS4	Unnamed__4	CTCC	702	4	-	Petroselinum hortense
HcGRAS4	Unnamed__4	CTCC	721	4	-	Petroselinum hortense
HcGRAS4	Unnamed__4	CTCC	808	4	-	Petroselinum hortense
HcGRAS4	Unnamed__4	CTCC	860	4	-	Petroselinum hortense
HcGRAS4	Unnamed__4	CTCC	870	4	-	Petroselinum hortense
HcGRAS4	Unnamed__4	CTCC	1203	4	+	Petroselinum hortense
HcGRAS4	Unnamed__4	CTCC	1491	4	+	Petroselinum hortense
HcGRAS4	Unnamed__4	CTCC	1853	4	-	Petroselinum hortense
HcGRAS4	MYB	CAACCA	193	6	-	Arabidopsis thaliana
HcGRAS4	MYB	TAACCA	218	6	-	Arabidopsis thaliana
HcGRAS4	MYB	CAACAG	788	6	-	Arabidopsis thaliana
HcGRAS4	MYB	CAACCA	1279	6	+	Arabidopsis thaliana
HcGRAS4	MYB	CAACCA	1438	6	-	Arabidopsis thaliana
HcGRAS4	MYB	CAACAG	1643	6	-	Arabidopsis thaliana
HcGRAS4	MYB	CAACAG	1989	6	-	Arabidopsis thaliana
HcGRAS4	Myb	CAACTG	424	6	-	Arabidopsis thaliana
HcGRAS4	Myb	CAACTG	1131	6	-	Arabidopsis thaliana
HcGRAS4	Myb	TAACTG	1259	6	-	Arabidopsis thaliana
HcGRAS4	Myb	CAACTG	1479	6	-	Arabidopsis thaliana
HcGRAS4	Myb	TAACTG	1953	6	-	Arabidopsis thaliana
HcGRAS4	AT~TATA-box	TATATA	1308	6	-	Arabidopsis thaliana
HcGRAS4	AT~TATA-box	TATATA	1417	6	-	Arabidopsis thaliana
HcGRAS4	CCAAT-box	CAACGG	150	6	-	Hordeum vulgare	MYBHv1 binding site
HcGRAS4	CCAAT-box	CAACGG	183	6	-	Hordeum vulgare	MYBHv1 binding site
HcGRAS4	GARE-motif	TCTGTTG	1642	7	+	Brassica oleracea	gibberellin-responsive element
HcGRAS4	GARE-motif	TCTGTTG	1988	7	+	Brassica oleracea	gibberellin-responsive element
HcGRAS4	W box	TTGACC	1134	6	+	Arabidopsis thaliana
HcGRAS4	Myc	TCTCTTA	1337	7	-	Arabidopsis thaliana
HcGRAS4	Myc	TCTCTTA	1410	7	-	Arabidopsis thaliana
HcGRAS4	Myc	TCTCTTA	1552	7	+	Arabidopsis thaliana
HcGRAS4	GT1-motif	GGTTAA	219	6	+	Arabidopsis thaliana	light responsive element
HcGRAS4	MSA-like	TCCAACGGT	182	9	-	Catharanthus roseus	cis-acting element involved in cell cycle regulation
HcGRAS4	TCA-element	TCAGAAGAGG	985	9	+	Brassica oleracea	cis-acting element involved in salicylic acid responsiveness
HcGRAS4	Myb-binding site	CAACAG	788	6	-	Nicotiana tabacum
HcGRAS4	Myb-binding site	CAACAG	1643	6	-	Nicotiana tabacum
HcGRAS4	Myb-binding site	CAACAG	1989	6	-	Nicotiana tabacum
HcGRAS4	WRE3	CCACCT	696	6	-	Pisum sativum
HcGRAS4	WRE3	CCACCT	717	6	-	Pisum sativum
HcGRAS4	WRE3	CCACCT	923	6	-	Pisum sativum
HcGRAS4	MBS	CAACTG	424	6	-	Arabidopsis thaliana	MYB binding site involved in drought-inducibility
HcGRAS4	MBS	CAACTG	1131	6	-	Arabidopsis thaliana	MYB binding site involved in drought-inducibility
HcGRAS4	MBS	CAACTG	1479	6	-	Arabidopsis thaliana	MYB binding site involved in drought-inducibility
HcGRAS4	TCCC-motif	TCTCCCT	336	7	-	Spinacia oleracea	part of a light responsive element
HcGRAS4	P-box	CCTTTTG	1121	7	+	Oryza sativa	gibberellin-responsive element
HcGRAS4	MYC	CATTTG	483	6	+	Arabidopsis thaliana
HcGRAS4	MYC	CAATTG	1048	6	-	Arabidopsis thaliana
HcGRAS4	GC-motif	CCCCCG	1099	6	-	Zea mays	enhancer-like element involved in anoxic specific inducibility
HcGRAS4	CAAT-box	CAAT	21	4	+	Nicotiana glutinosa
HcGRAS4	CAAT-box	CAAT	109	4	-	Nicotiana glutinosa
HcGRAS4	CAAT-box	CAAT	163	4	-	Nicotiana glutinosa
HcGRAS4	CAAT-box	CCAAT	212	5	+	Arabidopsis thaliana	common cis-acting element in promoter and enhancer regions
HcGRAS4	CAAT-box	CAAT	213	4	+	Nicotiana glutinosa
HcGRAS4	CAAT-box	CAAT	229	4	-	Nicotiana glutinosa
HcGRAS4	CAAT-box	CAAT	251	4	-	Nicotiana glutinosa
HcGRAS4	CAAT-box	CAAAT	324	5	-	Pisum sativum	common cis-acting element in promoter and enhancer regions
HcGRAS4	CAAT-box	CAAT	390	4	-	Nicotiana glutinosa
HcGRAS4	CAAT-box	CAAAT	399	5	-	Pisum sativum	common cis-acting element in promoter and enhancer regions
HcGRAS4	CAAT-box	CAAAT	484	5	-	Pisum sativum	common cis-acting element in promoter and enhancer regions
HcGRAS4	CAAT-box	CAAT	547	4	-	Nicotiana glutinosa
HcGRAS4	CAAT-box	CCAAT	561	5	-	Arabidopsis thaliana	common cis-acting element in promoter and enhancer regions
HcGRAS4	CAAT-box	CAAT	916	4	+	Nicotiana glutinosa
HcGRAS4	CAAT-box	CCAAT	934	5	-	Arabidopsis thaliana	common cis-acting element in promoter and enhancer regions
HcGRAS4	CAAT-box	CAAT	1048	4	+	Nicotiana glutinosa
HcGRAS4	CAAT-box	CCAAT	1050	5	-	Arabidopsis thaliana	common cis-acting element in promoter and enhancer regions
HcGRAS4	CAAT-box	CAAT	1075	4	+	Nicotiana glutinosa
HcGRAS4	CAAT-box	CCAAT	1093	5	-	Arabidopsis thaliana	common cis-acting element in promoter and enhancer regions
HcGRAS4	CAAT-box	CAAT	1107	4	-	Nicotiana glutinosa
HcGRAS4	CAAT-box	CCAAT	1161	5	-	Arabidopsis thaliana	common cis-acting element in promoter and enhancer regions
HcGRAS4	CAAT-box	CAAT	1264	4	-	Nicotiana glutinosa
HcGRAS4	CAAT-box	CAAT	1524	4	-	Nicotiana glutinosa
HcGRAS4	CAAT-box	CAAAT	1541	5	-	Pisum sativum	common cis-acting element in promoter and enhancer regions
HcGRAS4	CAAT-box	CAAT	1743	4	+	Nicotiana glutinosa
HcGRAS4	CAAT-box	CAAT	1779	4	-	Nicotiana glutinosa
HcGRAS4	CAAT-box	CAAT	1836	4	+	Nicotiana glutinosa
HcGRAS4	CAAT-box	CAAAT	1864	5	-	Pisum sativum	common cis-acting element in promoter and enhancer regions
HcGRAS4	CAAT-box	CAAT	1882	4	-	Nicotiana glutinosa
HcGRAS4	CAAT-box	CAAT	1891	4	-	Nicotiana glutinosa
HcGRAS4	CAAT-box	CAAT	1903	4	-	Nicotiana glutinosa
HcGRAS4	MRE	AACCTAA	366	7	-	Petroselinum crispum	MYB binding site involved in light responsiveness
HcGRAS5	AT~TATA-box	TATATA	454	6	+	Arabidopsis thaliana
HcGRAS5	AT~TATA-box	TATATA	456	6	+	Arabidopsis thaliana
HcGRAS5	AT~TATA-box	TATATA	458	6	+	Arabidopsis thaliana
HcGRAS5	AT~TATA-box	TATATA	558	6	+	Arabidopsis thaliana
HcGRAS5	AT~TATA-box	TATATAAA	999	8	-	Arabidopsis thaliana
HcGRAS5	AT~TATA-box	TATATA	1001	6	-	Arabidopsis thaliana
HcGRAS5	LTR	CCGAAA	1208	6	-	Hordeum vulgare	cis-acting element involved in low-temperature responsiveness
HcGRAS5	CAT-box	GCCACT	1612	6	+	Arabidopsis thaliana	cis-acting regulatory element related to meristem expression
HcGRAS5	Box 4	ATTAAT	1624	6	-	Petroselinum crispum	part of a conserved DNA module involved in light responsiveness
HcGRAS5	Unnamed__4	CTCC	857	4	+	Petroselinum hortense
HcGRAS5	Unnamed__4	CTCC	1418	4	+	Petroselinum hortense
HcGRAS5	Unnamed__4	CTCC	1780	4	-	Petroselinum hortense
HcGRAS5	Unnamed__4	CTCC	1871	4	+	Petroselinum hortense
HcGRAS5	Unnamed__4	CTCC	1892	4	+	Petroselinum hortense
HcGRAS5	Unnamed__4	CTCC	1905	4	+	Petroselinum hortense
HcGRAS5	Unnamed__4	CTCC	1989	4	+	Petroselinum hortense
HcGRAS5	MYB	CAACAG	260	6	-	Arabidopsis thaliana
HcGRAS5	MYB	CAACAG	266	6	-	Arabidopsis thaliana
HcGRAS5	MYB	CAACCA	1046	6	+	Arabidopsis thaliana
HcGRAS5	Unnamed__1	GAATTTAATTAA	1471	11	-	Glycine max	60K protein binding site
HcGRAS5	A-box	CCGTCC	1463	6	+	Petroselinum crispum	cis-acting regulatory element
HcGRAS5	A-box	CCGTCC	1504	6	-	Petroselinum crispum	cis-acting regulatory element
HcGRAS5	A-box	CCGTCC	1521	6	+	Petroselinum crispum	cis-acting regulatory element
HcGRAS5		motif_sequence	549	4	+	organism	short_function
HcGRAS5		motif_sequence	1279	4	-	organism	short_function
HcGRAS5		motif_sequence	1458	4	+	organism	short_function
HcGRAS5		motif_sequence	1509	4	-	organism	short_function
HcGRAS5		motif_sequence	1663	4	-	organism	short_function
HcGRAS5		motif_sequence	1840	4	+	organism	short_function
HcGRAS5		motif_sequence	1866	4	+	organism	short_function
HcGRAS5		motif_sequence	1987	4	+	organism	short_function
HcGRAS5	STRE	AGGGG	387	5	+	Arabidopsis thaliana
HcGRAS5	STRE	AGGGG	589	5	+	Arabidopsis thaliana
HcGRAS5	STRE	AGGGG	686	5	-	Arabidopsis thaliana
HcGRAS5	STRE	AGGGG	698	5	-	Arabidopsis thaliana
HcGRAS5	STRE	AGGGG	1415	5	-	Arabidopsis thaliana
HcGRAS5	STRE	AGGGG	1908	5	-	Arabidopsis thaliana
HcGRAS5	ARE	AAACCA	365	6	+	Zea mays	cis-acting regulatory element essential for the anaerobic induction
HcGRAS5	ARE	AAACCA	597	6	+	Zea mays	cis-acting regulatory element essential for the anaerobic induction
HcGRAS5	TATA-box	TATA	87	4	+	Arabidopsis thaliana	core promoter element around -30 of transcription start
HcGRAS5	TATA-box	TATAA	238	5	-	Arabidopsis thaliana	core promoter element around -30 of transcription start
HcGRAS5	TATA-box	TATA	239	4	+	Arabidopsis thaliana	core promoter element around -30 of transcription start
HcGRAS5	TATA-box	TATA	247	4	+	Arabidopsis thaliana	core promoter element around -30 of transcription start
HcGRAS5	TATA-box	TATACA	435	6	-	Helianthus annuus	core promoter element around -30 of transcription start
HcGRAS5	TATA-box	TATA	437	4	+	Arabidopsis thaliana	core promoter element around -30 of transcription start
HcGRAS5	TATA-box	ATATAT	453	6	+	Brassica napus	core promoter element around -30 of transcription start
HcGRAS5	TATA-box	TATATA	454	6	+	Arabidopsis thaliana	core promoter element around -30 of transcription start
HcGRAS5	TATA-box	ATATAT	455	6	+	Brassica napus	core promoter element around -30 of transcription start
HcGRAS5	TATA-box	TATATA	456	6	+	Arabidopsis thaliana	core promoter element around -30 of transcription start
HcGRAS5	TATA-box	ATATAT	457	6	+	Brassica napus	core promoter element around -30 of transcription start
HcGRAS5	TATA-box	TATATA	458	6	+	Arabidopsis thaliana	core promoter element around -30 of transcription start
HcGRAS5	TATA-box	ATATAA	459	6	+	Brassica oleracea	core promoter element around -30 of transcription start
HcGRAS5	TATA-box	TATA	460	4	+	Arabidopsis thaliana	core promoter element around -30 of transcription start
HcGRAS5	TATA-box	TATAA	470	5	-	Arabidopsis thaliana	core promoter element around -30 of transcription start
HcGRAS5	TATA-box	TATA	471	4	+	Arabidopsis thaliana	core promoter element around -30 of transcription start
HcGRAS5	TATA-box	ATTATA	495	6	+	Brassica napus	core promoter element around -30 of transcription start
HcGRAS5	TATA-box	TATAA	496	5	-	Arabidopsis thaliana	core promoter element around -30 of transcription start
HcGRAS5	TATA-box	TATA	497	4	+	Arabidopsis thaliana	core promoter element around -30 of transcription start
HcGRAS5	TATA-box	ATATAT	557	6	+	Brassica napus	core promoter element around -30 of transcription start
HcGRAS5	TATA-box	TATATA	558	6	+	Arabidopsis thaliana	core promoter element around -30 of transcription start
HcGRAS5	TATA-box	ATATAT	559	6	+	Brassica napus	core promoter element around -30 of transcription start
HcGRAS5	TATA-box	TATA	560	4	+	Arabidopsis thaliana	core promoter element around -30 of transcription start
HcGRAS5	TATA-box	ATATAT	580	6	+	Brassica napus	core promoter element around -30 of transcription start
HcGRAS5	TATA-box	TATA	581	4	+	Arabidopsis thaliana	core promoter element around -30 of transcription start
HcGRAS5	TATA-box	TATA	618	4	+	Arabidopsis thaliana	core promoter element around -30 of transcription start
HcGRAS5	TATA-box	TATA	790	4	+	Arabidopsis thaliana	core promoter element around -30 of transcription start
HcGRAS5	TATA-box	TATAA	941	5	-	Arabidopsis thaliana	core promoter element around -30 of transcription start
HcGRAS5	TATA-box	TATA	942	4	+	Arabidopsis thaliana	core promoter element around -30 of transcription start
HcGRAS5	TATA-box	TATA	950	4	+	Arabidopsis thaliana	core promoter element around -30 of transcription start
HcGRAS5	TATA-box	ATATAA	987	6	+	Brassica oleracea	core promoter element around -30 of transcription start
HcGRAS5	TATA-box	TATA	988	4	+	Arabidopsis thaliana	core promoter element around -30 of transcription start
HcGRAS5	TATA-box	taTATAAAtc	997	9	-	Arabidopsis thaliana	core promoter element around -30 of transcription start
HcGRAS5	TATA-box	TATAAAT	998	7	-	Brassica juncea	core promoter element around -30 of transcription start
HcGRAS5	TATA-box	TATAAA	999	6	-	Helianthus annuus	core promoter element around -30 of transcription start
HcGRAS5	TATA-box	TATATAA	1000	7	-	Arabidopsis thaliana	core promoter element around -30 of transcription start
HcGRAS5	TATA-box	TATATA	1001	6	-	Arabidopsis thaliana	core promoter element around -30 of transcription start
HcGRAS5	TATA-box	TATA	1003	4	-	Arabidopsis thaliana	core promoter element around -30 of transcription start
HcGRAS5	TATA-box	TATA	1297	4	-	Arabidopsis thaliana	core promoter element around -30 of transcription start
HcGRAS5	TATA-box	ATTATA	1324	6	+	Brassica napus	core promoter element around -30 of transcription start
HcGRAS5	TATA-box	TATAA	1325	5	-	Arabidopsis thaliana	core promoter element around -30 of transcription start
HcGRAS5	TATA-box	TATA	1326	4	-	Arabidopsis thaliana	core promoter element around -30 of transcription start
HcGRAS5	TATA-box	TATAAAA	1635	7	-	Pisum sativum	core promoter element around -30 of transcription start
HcGRAS5	TATA-box	TATAAA	1636	6	-	Helianthus annuus	core promoter element around -30 of transcription start
HcGRAS5	TATA-box	TATAA	1637	5	-	Arabidopsis thaliana	core promoter element around -30 of transcription start
HcGRAS5	TATA-box	TATA	1638	4	-	Arabidopsis thaliana	core promoter element around -30 of transcription start
HcGRAS5	TATA-box	TATA	1726	4	-	Arabidopsis thaliana	core promoter element around -30 of transcription start
HcGRAS5	TATA-box	TATA	1733	4	-	Arabidopsis thaliana	core promoter element around -30 of transcription start
HcGRAS5	CCGTCC motif	CCGTCC	1463	6	+	Nicotiana tabacum
HcGRAS5	CCGTCC motif	CCGTCC	1504	6	-	Nicotiana tabacum
HcGRAS5	CCGTCC motif	CCGTCC	1521	6	+	Nicotiana tabacum
HcGRAS5	CAAT-box	CCAAT	2	5	+	Arabidopsis thaliana	common cis-acting element in promoter and enhancer regions
HcGRAS5	CAAT-box	CAAT	3	4	+	Nicotiana glutinosa
HcGRAS5	CAAT-box	CCAAT	64	5	-	Arabidopsis thaliana	common cis-acting element in promoter and enhancer regions
HcGRAS5	CAAT-box	CAAAT	223	5	-	Pisum sativum	common cis-acting element in promoter and enhancer regions
HcGRAS5	CAAT-box	CCAAT	311	5	+	Arabidopsis thaliana	common cis-acting element in promoter and enhancer regions
HcGRAS5	CAAT-box	CAAT	312	4	+	Nicotiana glutinosa
HcGRAS5	CAAT-box	CAAT	332	4	+	Nicotiana glutinosa
HcGRAS5	CAAT-box	CCAAT	379	5	+	Arabidopsis thaliana	common cis-acting element in promoter and enhancer regions
HcGRAS5	CAAT-box	CAAT	380	4	+	Nicotiana glutinosa
HcGRAS5	CAAT-box	CAAT	402	4	-	Nicotiana glutinosa
HcGRAS5	CAAT-box	CAAT	433	4	-	Nicotiana glutinosa
HcGRAS5	CAAT-box	CAAT	451	4	+	Nicotiana glutinosa
HcGRAS5	CAAT-box	CAAAT	554	5	+	Pisum sativum	common cis-acting element in promoter and enhancer regions
HcGRAS5	CAAT-box	CAAAT	584	5	-	Pisum sativum	common cis-acting element in promoter and enhancer regions
HcGRAS5	CAAT-box	CAAAT	646	5	+	Pisum sativum	common cis-acting element in promoter and enhancer regions
HcGRAS5	CAAT-box	CAAT	653	4	+	Nicotiana glutinosa
HcGRAS5	CAAT-box	CAAT	655	4	-	Nicotiana glutinosa
HcGRAS5	CAAT-box	CCAAT	705	5	+	Arabidopsis thaliana	common cis-acting element in promoter and enhancer regions
HcGRAS5	CAAT-box	CAAT	706	4	+	Nicotiana glutinosa
HcGRAS5	CAAT-box	CCAAT	751	5	+	Arabidopsis thaliana	common cis-acting element in promoter and enhancer regions
HcGRAS5	CAAT-box	CAAT	752	4	+	Nicotiana glutinosa
HcGRAS5	CAAT-box	CCAAT	767	5	-	Arabidopsis thaliana	common cis-acting element in promoter and enhancer regions
HcGRAS5	CAAT-box	CAAAT	926	5	-	Pisum sativum	common cis-acting element in promoter and enhancer regions
HcGRAS5	CAAT-box	CAAT	970	4	-	Nicotiana glutinosa
HcGRAS5	CAAT-box	CAAT	1020	4	-	Nicotiana glutinosa
HcGRAS5	CAAT-box	CAAAT	1055	5	+	Pisum sativum	common cis-acting element in promoter and enhancer regions
HcGRAS5	CAAT-box	CCAAT	1132	5	+	Arabidopsis thaliana	common cis-acting element in promoter and enhancer regions
HcGRAS5	CAAT-box	CAAT	1133	4	+	Nicotiana glutinosa
HcGRAS5	CAAT-box	CCAAT	1159	5	+	Arabidopsis thaliana	common cis-acting element in promoter and enhancer regions
HcGRAS5	CAAT-box	CAAT	1160	4	+	Nicotiana glutinosa
HcGRAS5	CAAT-box	CCAAT	1195	5	+	Arabidopsis thaliana	common cis-acting element in promoter and enhancer regions
HcGRAS5	CAAT-box	CAAT	1196	4	+	Nicotiana glutinosa
HcGRAS5	CAAT-box	CCCAATTT	1202	8	+	Arabidopsis thaliana	common cis-acting element in promoter and enhancer regions
HcGRAS5	CAAT-box	CCAAT	1203	5	+	Arabidopsis thaliana	common cis-acting element in promoter and enhancer regions
HcGRAS5	CAAT-box	CAAT	1204	4	+	Nicotiana glutinosa
HcGRAS5	CAAT-box	CAAAT	1264	5	-	Pisum sativum	common cis-acting element in promoter and enhancer regions
HcGRAS5	CAAT-box	CAAAT	1293	5	+	Pisum sativum	common cis-acting element in promoter and enhancer regions
HcGRAS5	CAAT-box	CAAAT	1308	5	-	Pisum sativum	common cis-acting element in promoter and enhancer regions
HcGRAS5	CAAT-box	CAAAT	1321	5	+	Pisum sativum	common cis-acting element in promoter and enhancer regions
HcGRAS5	CAAT-box	CAAAT	1421	5	+	Pisum sativum	common cis-acting element in promoter and enhancer regions
HcGRAS5	CAAT-box	CAAT	1513	4	-	Nicotiana glutinosa
HcGRAS5	CAAT-box	CAAAT	1531	5	+	Pisum sativum	common cis-acting element in promoter and enhancer regions
HcGRAS5	CAAT-box	CAAAT	1534	5	-	Pisum sativum	common cis-acting element in promoter and enhancer regions
HcGRAS5	CAAT-box	CAAT	1557	4	+	Nicotiana glutinosa
HcGRAS5	CAAT-box	CAAAT	1753	5	-	Pisum sativum	common cis-acting element in promoter and enhancer regions
HcGRAS5	CAAT-box	CAAT	1759	4	+	Nicotiana glutinosa
HcGRAS5	CAAT-box	CCAAT	1788	5	+	Arabidopsis thaliana	common cis-acting element in promoter and enhancer regions
HcGRAS5	CAAT-box	CAAT	1789	4	+	Nicotiana glutinosa
HcGRAS5	CAAT-box	CAAT	1939	4	+	Nicotiana glutinosa
HcGRAS5	Sp1	GGGCGG	389	6	+	Oryza sativa	light responsive element
HcGRAS5	Sp1	GGGCGG	695	6	-	Oryza sativa	light responsive element
HcGRAS5	ERE	ATTTCATA	217	8	-	Nicotiana glutinos
HcGRAS5	ERE	ATTTTAAA	574	8	-	Nicotiana glutinos
HcGRAS5	ERE	ATTTCATA	920	8	-	Nicotiana glutinos
HcGRAS5	ERE	ATTTTAAA	1485	8	-	Nicotiana glutinos
HcGRAS5	MYC	CAATTG	653	6	+	Arabidopsis thaliana
HcGRAS5	as-1	TGACG	293	5	-	Arabidopsis thaliana
HcGRAS5	as-1	TGACG	727	5	-	Arabidopsis thaliana
HcGRAS5	CGTCA-motif	CGTCA	293	5	+	Hordeum vulgare	cis-acting regulatory element involved in the MeJA-responsiveness
HcGRAS5	CGTCA-motif	CGTCA	727	5	+	Hordeum vulgare	cis-acting regulatory element involved in the MeJA-responsiveness
HcGRAS5	TGACG-motif	TGACG	293	5	-	Hordeum vulgare	cis-acting regulatory element involved in the MeJA-responsiveness
HcGRAS5	TGACG-motif	TGACG	727	5	-	Hordeum vulgare	cis-acting regulatory element involved in the MeJA-responsiveness
HcGRAS5	CCGTCC-box	CCGTCC	1463	6	+	Petroselinum hortense
HcGRAS5	CCGTCC-box	CCGTCC	1504	6	-	Petroselinum hortense
HcGRAS5	CCGTCC-box	CCGTCC	1521	6	+	Petroselinum hortense
HcGRAS5	Myb-binding site	CAACAG	260	6	-	Nicotiana tabacum
HcGRAS5	Myb-binding site	CAACAG	266	6	-	Nicotiana tabacum
HcGRAS5	TCA	TCATCTTCAT	1945	9	+	Pisum sativum
HcGRAS5	GATA-motif	AAGGATAAGG	1957	9	+	Solanum tuberosum	part of a light responsive element
HcGRAS5	GARE-motif	TCTGTTG	259	7	+	Brassica oleracea	gibberellin-responsive element
HcGRAS5	TGA-element	AACGAC	1187	6	-	Brassica oleracea	auxin-responsive element
HcGRAS5	TGA-element	AACGAC	1243	6	-	Brassica oleracea	auxin-responsive element
HcGRAS5	TGA-element	AACGAC	1699	6	+	Brassica oleracea	auxin-responsive element
HcGRAS6	CGTCA-motif	CGTCA	1022	5	+	Hordeum vulgare	cis-acting regulatory element involved in the MeJA-responsiveness
HcGRAS6	CGTCA-motif	CGTCA	1518	5	+	Hordeum vulgare	cis-acting regulatory element involved in the MeJA-responsiveness
HcGRAS6	as-1	TGACG	1022	5	-	Arabidopsis thaliana
HcGRAS6	as-1	TGACG	1518	5	-	Arabidopsis thaliana
HcGRAS6	MYC	CATTTG	147	6	+	Arabidopsis thaliana
HcGRAS6	MYC	CATTTG	255	6	+	Arabidopsis thaliana
HcGRAS6	MYC	CATTTG	381	6	+	Arabidopsis thaliana
HcGRAS6	MYC	CATTTG	1150	6	-	Arabidopsis thaliana
HcGRAS6	MYC	CATGTG	1840	6	-	Arabidopsis thaliana
HcGRAS6	TC-rich repeats	ATTCTCTAAC	1563	9	-	Nicotiana tabacum	cis-acting element involved in defense and stress responsiveness
HcGRAS6	P-box	CCTTTTG	1959	7	+	Oryza sativa	gibberellin-responsive element
HcGRAS6	TGACG-motif	TGACG	1022	5	-	Hordeum vulgare	cis-acting regulatory element involved in the MeJA-responsiveness
HcGRAS6	TGACG-motif	TGACG	1518	5	-	Hordeum vulgare	cis-acting regulatory element involved in the MeJA-responsiveness
HcGRAS6	CAAT-box	CAAT	67	4	+	Nicotiana glutinosa
HcGRAS6	CAAT-box	CAAAT	80	5	+	Pisum sativum	common cis-acting element in promoter and enhancer regions
HcGRAS6	CAAT-box	CAAT	101	4	-	Nicotiana glutinosa
HcGRAS6	CAAT-box	TGCCAAC	123	7	+	Petunia hybrida	common cis-acting element in promoter and enhancer regions
HcGRAS6	CAAT-box	CAAAT	148	5	-	Pisum sativum	common cis-acting element in promoter and enhancer regions
HcGRAS6	CAAT-box	CAAT	183	4	+	Nicotiana glutinosa
HcGRAS6	CAAT-box	CAAT	189	4	-	Nicotiana glutinosa
HcGRAS6	CAAT-box	CAAAT	204	5	+	Pisum sativum	common cis-acting element in promoter and enhancer regions
HcGRAS6	CAAT-box	CAAT	228	4	-	Nicotiana glutinosa
HcGRAS6	CAAT-box	CAAT	249	4	-	Nicotiana glutinosa
HcGRAS6	CAAT-box	CAAAT	256	5	-	Pisum sativum	common cis-acting element in promoter and enhancer regions
HcGRAS6	CAAT-box	CAAAT	308	5	-	Pisum sativum	common cis-acting element in promoter and enhancer regions
HcGRAS6	CAAT-box	CAAT	316	4	+	Nicotiana glutinosa
HcGRAS6	CAAT-box	CAAAT	318	5	-	Pisum sativum	common cis-acting element in promoter and enhancer regions
HcGRAS6	CAAT-box	CAAT	362	4	-	Nicotiana glutinosa
HcGRAS6	CAAT-box	CAAAT	382	5	-	Pisum sativum	common cis-acting element in promoter and enhancer regions
HcGRAS6	CAAT-box	CAAAT	399	5	-	Pisum sativum	common cis-acting element in promoter and enhancer regions
HcGRAS6	CAAT-box	CAAAT	494	5	+	Pisum sativum	common cis-acting element in promoter and enhancer regions
HcGRAS6	CAAT-box	CAAAT	497	5	-	Pisum sativum	common cis-acting element in promoter and enhancer regions
HcGRAS6	CAAT-box	CAAT	529	4	+	Nicotiana glutinosa
HcGRAS6	CAAT-box	CAAAT	544	5	-	Pisum sativum	common cis-acting element in promoter and enhancer regions
HcGRAS6	CAAT-box	CAAT	559	4	-	Nicotiana glutinosa
HcGRAS6	CAAT-box	CAAT	657	4	-	Nicotiana glutinosa
HcGRAS6	CAAT-box	CAAT	704	4	+	Nicotiana glutinosa
HcGRAS6	CAAT-box	CAAT	965	4	-	Nicotiana glutinosa
HcGRAS6	CAAT-box	CAAT	971	4	+	Nicotiana glutinosa
HcGRAS6	CAAT-box	CAAAT	973	5	-	Pisum sativum	common cis-acting element in promoter and enhancer regions
HcGRAS6	CAAT-box	CCCAATTT	1008	8	+	Arabidopsis thaliana	common cis-acting element in promoter and enhancer regions
HcGRAS6	CAAT-box	CCAAT	1009	5	+	Arabidopsis thaliana	common cis-acting element in promoter and enhancer regions
HcGRAS6	CAAT-box	CAAT	1010	4	+	Nicotiana glutinosa
HcGRAS6	CAAT-box	CAAT	1039	4	-	Nicotiana glutinosa
HcGRAS6	CAAT-box	CAAAT	1150	5	+	Pisum sativum	common cis-acting element in promoter and enhancer regions
HcGRAS6	CAAT-box	CAAT	1300	4	+	Nicotiana glutinosa
HcGRAS6	CAAT-box	CAAT	1445	4	+	Nicotiana glutinosa
HcGRAS6	CAAT-box	CAAT	1580	4	-	Nicotiana glutinosa
HcGRAS6	CAAT-box	CAAAT	1611	5	+	Pisum sativum	common cis-acting element in promoter and enhancer regions
HcGRAS6	CAAT-box	CAAT	1625	4	+	Nicotiana glutinosa
HcGRAS6	CAAT-box	CAAT	1679	4	+	Nicotiana glutinosa
HcGRAS6	CAAT-box	CAAAT	1870	5	+	Pisum sativum	common cis-acting element in promoter and enhancer regions
HcGRAS6	CAAT-box	TGCCAAC	1976	7	-	Petunia hybrida	common cis-acting element in promoter and enhancer regions
HcGRAS6	MBS	CAACTG	126	6	+	Arabidopsis thaliana	MYB binding site involved in drought-inducibility
HcGRAS6	MBS	CAACTG	1001	6	+	Arabidopsis thaliana	MYB binding site involved in drought-inducibility
HcGRAS6	MBS	CAACTG	1730	6	-	Arabidopsis thaliana	MYB binding site involved in drought-inducibility
HcGRAS6	WRE3	CCACCT	1892	6	+	Pisum sativum
HcGRAS6	Myb-binding site	CAACAG	1332	6	-	Nicotiana tabacum
HcGRAS6	Myb-binding site	CAACAG	1357	6	+	Nicotiana tabacum
HcGRAS6	Myb-binding site	CAACAG	1404	6	-	Nicotiana tabacum
HcGRAS6	TATA	TATAAAAT	343	8	+	Arabidopsis thaliana
HcGRAS6	G-box	TACGTG	52	6	-	Arabidopsis thaliana	cis-acting regulatory element involved in light responsiveness
HcGRAS6	GT1-motif	GGTTAAT	285	7	+	Avena sativa	light responsive element
HcGRAS6	GT1-motif	GGTTAAT	1057	7	+	Avena sativa	light responsive element
HcGRAS6	GT1-motif	GGTTAAT	1376	7	-	Avena sativa	light responsive element
HcGRAS6	GT1-motif	GGTTAA	1377	6	-	Arabidopsis thaliana	light responsive element
HcGRAS6	GT1-motif	GGTTAAT	1701	7	+	Avena sativa	light responsive element
HcGRAS6	W box	TTGACC	870	6	+	Arabidopsis thaliana
HcGRAS6	GATA-motif	AAGGATAAGG	210	9	+	Solanum tuberosum	part of a light responsive element
HcGRAS6	MSA-like	TCAAACGGT	682	9	-	Catharanthus roseus	cis-acting element involved in cell cycle regulation
HcGRAS6	CCAAT-box	CAACGG	1245	6	-	Hordeum vulgare	MYBHv1 binding site
HcGRAS6	CCAAT-box	CAACGG	1479	6	+	Hordeum vulgare	MYBHv1 binding site
HcGRAS6	TGA-element	AACGAC	1069	6	-	Brassica oleracea	auxin-responsive element
HcGRAS6	TGA-element	AACGAC	1317	6	+	Brassica oleracea	auxin-responsive element
HcGRAS6	TGA-element	AACGAC	1424	6	+	Brassica oleracea	auxin-responsive element
HcGRAS6	TGA-element	AACGAC	1616	6	+	Brassica oleracea	auxin-responsive element
HcGRAS6	TGA-element	AACGAC	1662	6	+	Brassica oleracea	auxin-responsive element
HcGRAS6	ABRE	ACGTG	52	5	-	Arabidopsis thaliana	cis-acting element involved in the abscisic acid responsiveness
HcGRAS6	ABRE	GACACGTACGT	53	10	-	Oryza sativa	cis-acting element involved in the abscisic acid responsiveness
HcGRAS6	CARE	CAACTCCC	838	8	+	Oryza sativa
HcGRAS6	Myb	CAACTG	126	6	+	Arabidopsis thaliana
HcGRAS6	Myb	CAACTG	1001	6	+	Arabidopsis thaliana
HcGRAS6	Myb	TAACTG	1267	6	-	Arabidopsis thaliana
HcGRAS6	Myb	TAACTG	1329	6	+	Arabidopsis thaliana
HcGRAS6	Myb	TAACTG	1432	6	-	Arabidopsis thaliana
HcGRAS6	Myb	TAACTG	1593	6	+	Arabidopsis thaliana
HcGRAS6	Myb	CAACTG	1730	6	-	Arabidopsis thaliana
HcGRAS6	LTR	CCGAAA	986	6	+	Hordeum vulgare	cis-acting element involved in low-temperature responsiveness
HcGRAS6	AT~TATA-box	TATATA	420	6	+	Arabidopsis thaliana
HcGRAS6	AT~TATA-box	TATATA	422	6	+	Arabidopsis thaliana
HcGRAS6	AT~TATA-box	TATATA	424	6	+	Arabidopsis thaliana
HcGRAS6	AT~TATA-box	TATATA	426	6	+	Arabidopsis thaliana
HcGRAS6	AT~TATA-box	TATATA	428	6	+	Arabidopsis thaliana
HcGRAS6	AT~TATA-box	TATATA	430	6	+	Arabidopsis thaliana
HcGRAS6	AT~TATA-box	TATATA	432	6	+	Arabidopsis thaliana
HcGRAS6	AT~TATA-box	TATATA	434	6	+	Arabidopsis thaliana
HcGRAS6	AT~TATA-box	TATATA	436	6	+	Arabidopsis thaliana
HcGRAS6	AT~TATA-box	TATATA	600	6	+	Arabidopsis thaliana
HcGRAS6	ABRE4	CACGTA	52	6	+	Zea mays
HcGRAS6	Gap-box	CAAATGAA(A/G)A	143	9	-	Arabidopsis thaliana	part of a light responsive element
HcGRAS6	Box 4	ATTAAT	406	6	+	Petroselinum crispum	part of a conserved DNA module involved in light responsiveness
HcGRAS6	Box 4	ATTAAT	1673	6	-	Petroselinum crispum	part of a conserved DNA module involved in light responsiveness
HcGRAS6	MYB	TAACCA	284	6	-	Arabidopsis thaliana
HcGRAS6	MYB	CAACAG	1332	6	-	Arabidopsis thaliana
HcGRAS6	MYB	CAACAG	1357	6	+	Arabidopsis thaliana
HcGRAS6	MYB	TAACCA	1378	6	+	Arabidopsis thaliana
HcGRAS6	MYB	CAACAG	1404	6	-	Arabidopsis thaliana
HcGRAS6	MYB	TAACCA	1700	6	-	Arabidopsis thaliana
HcGRAS6	MYB	CAACCA	1974	6	-	Arabidopsis thaliana
HcGRAS6	Unnamed__4	CTCC	135	4	+	Petroselinum hortense
HcGRAS6	Unnamed__4	CTCC	746	4	-	Petroselinum hortense
HcGRAS6	Unnamed__4	CTCC	841	4	+	Petroselinum hortense
HcGRAS6	Unnamed__4	CTCC	862	4	+	Petroselinum hortense
HcGRAS6	Unnamed__4	CTCC	881	4	+	Petroselinum hortense
HcGRAS6	Unnamed__4	CTCC	884	4	+	Petroselinum hortense
HcGRAS6	Unnamed__4	CTCC	1253	4	-	Petroselinum hortense
HcGRAS6	Unnamed__4	CTCC	1295	4	+	Petroselinum hortense
HcGRAS6	Unnamed__4	CTCC	1608	4	+	Petroselinum hortense
HcGRAS6	Unnamed__4	CTCC	1918	4	+	Petroselinum hortense
HcGRAS6	Unnamed__4	CTCC	1921	4	+	Petroselinum hortense
HcGRAS6	MYB recognition site	CCGTTG	1245	6	+	Arabidopsis thaliana
HcGRAS6	MYB recognition site	CCGTTG	1479	6	-	Arabidopsis thaliana
HcGRAS6	MYB-like sequence	TAACCA	284	6	-	Arabidopsis thaliana
HcGRAS6	MYB-like sequence	TAACCA	1378	6	+	Arabidopsis thaliana
HcGRAS6	MYB-like sequence	TAACCA	1700	6	-	Arabidopsis thaliana
HcGRAS6		motif_sequence	154	4	+	organism	short_function
HcGRAS6		motif_sequence	614	4	-	organism	short_function
HcGRAS6		motif_sequence	628	4	-	organism	short_function
HcGRAS6		motif_sequence	746	4	-	organism	short_function
HcGRAS6		motif_sequence	800	4	+	organism	short_function
HcGRAS6		motif_sequence	860	4	+	organism	short_function
HcGRAS6		motif_sequence	1136	4	-	organism	short_function
HcGRAS6		motif_sequence	1253	4	-	organism	short_function
HcGRAS6		motif_sequence	1338	4	+	organism	short_function
HcGRAS6		motif_sequence	1413	4	+	organism	short_function
HcGRAS6		motif_sequence	1505	4	+	organism	short_function
HcGRAS6		motif_sequence	1805	4	+	organism	short_function
HcGRAS6		motif_sequence	1927	4	+	organism	short_function
HcGRAS6	AT1-motif	AATTATTTTTTATT	462	13	-	Solanum tuberosum	part of a light responsive module
HcGRAS6	AT1-motif	AATTATTTTTTATT	1626	13	+	Solanum tuberosum	part of a light responsive module
HcGRAS6	ARE	AAACCA	293	6	+	Zea mays	cis-acting regulatory element essential for the anaerobic induction
HcGRAS6	ARE	AAACCA	1966	6	-	Zea mays	cis-acting regulatory element essential for the anaerobic induction
HcGRAS6	GA-motif	ATAGATAA	568	8	+	Arabidopsis thaliana	part of a light responsive element
HcGRAS6	E2Fb	TTTGCCGC	1498	8	+	Nicotiana tabacum
HcGRAS6	AE-box	AGAAACAA	1656	8	+	Arabidopsis thaliana	part of a module for light response
HcGRAS6	TATA-box	TATAAGAA	194	8	-	Zea mays	core promoter element around -30 of transcription start
HcGRAS6	TATA-box	TATAA	197	5	-	Arabidopsis thaliana	core promoter element around -30 of transcription start
HcGRAS6	TATA-box	TATA	198	4	+	Arabidopsis thaliana	core promoter element around -30 of transcription start
HcGRAS6	TATA-box	TATA	270	4	+	Arabidopsis thaliana	core promoter element around -30 of transcription start
HcGRAS6	TATA-box	ATATAT	304	6	+	Brassica napus	core promoter element around -30 of transcription start
HcGRAS6	TATA-box	TATA	305	4	+	Arabidopsis thaliana	core promoter element around -30 of transcription start
HcGRAS6	TATA-box	ATATAA	342	6	+	Brassica oleracea	core promoter element around -30 of transcription start
HcGRAS6	TATA-box	TATA	343	4	+	Arabidopsis thaliana	core promoter element around -30 of transcription start
HcGRAS6	TATA-box	TATA	414	4	+	Arabidopsis thaliana	core promoter element around -30 of transcription start
HcGRAS6	TATA-box	ATATAT	419	6	+	Brassica napus	core promoter element around -30 of transcription start
HcGRAS6	TATA-box	TATATA	420	6	+	Arabidopsis thaliana	core promoter element around -30 of transcription start
HcGRAS6	TATA-box	ATATAT	421	6	+	Brassica napus	core promoter element around -30 of transcription start
HcGRAS6	TATA-box	TATATA	422	6	+	Arabidopsis thaliana	core promoter element around -30 of transcription start
HcGRAS6	TATA-box	ATATAT	423	6	+	Brassica napus	core promoter element around -30 of transcription start
HcGRAS6	TATA-box	TATATA	424	6	+	Arabidopsis thaliana	core promoter element around -30 of transcription start
HcGRAS6	TATA-box	ATATAT	425	6	+	Brassica napus	core promoter element around -30 of transcription start
HcGRAS6	TATA-box	TATATA	426	6	+	Arabidopsis thaliana	core promoter element around -30 of transcription start
HcGRAS6	TATA-box	ATATAT	427	6	+	Brassica napus	core promoter element around -30 of transcription start
HcGRAS6	TATA-box	TATATA	428	6	+	Arabidopsis thaliana	core promoter element around -30 of transcription start
HcGRAS6	TATA-box	ATATAT	429	6	+	Brassica napus	core promoter element around -30 of transcription start
HcGRAS6	TATA-box	TATATA	430	6	+	Arabidopsis thaliana	core promoter element around -30 of transcription start
HcGRAS6	TATA-box	ATATAT	431	6	+	Brassica napus	core promoter element around -30 of transcription start
HcGRAS6	TATA-box	TATATTTATATTT	432	12	+	Avena sativa	core promoter element around -30 of transcription start
HcGRAS6	TATA-box	ATATAT	433	6	+	Brassica napus	core promoter element around -30 of transcription start
HcGRAS6	TATA-box	TATATA	434	6	+	Arabidopsis thaliana	core promoter element around -30 of transcription start
HcGRAS6	TATA-box	ATATAT	435	6	+	Brassica napus	core promoter element around -30 of transcription start
HcGRAS6	TATA-box	TATATA	436	6	+	Arabidopsis thaliana	core promoter element around -30 of transcription start
HcGRAS6	TATA-box	ATATAT	437	6	+	Brassica napus	core promoter element around -30 of transcription start
HcGRAS6	TATA-box	TATA	438	4	+	Arabidopsis thaliana	core promoter element around -30 of transcription start
HcGRAS6	TATA-box	ATATAA	468	6	+	Brassica oleracea	core promoter element around -30 of transcription start
HcGRAS6	TATA-box	TATA	469	4	+	Arabidopsis thaliana	core promoter element around -30 of transcription start
HcGRAS6	TATA-box	ATATAA	522	6	+	Brassica oleracea	core promoter element around -30 of transcription start
HcGRAS6	TATA-box	TATA	523	4	+	Arabidopsis thaliana	core promoter element around -30 of transcription start
HcGRAS6	TATA-box	TATATAA	599	7	-	Arabidopsis thaliana	core promoter element around -30 of transcription start
HcGRAS6	TATA-box	TATATA	600	6	+	Arabidopsis thaliana	core promoter element around -30 of transcription start
HcGRAS6	TATA-box	ATATAA	601	6	+	Brassica oleracea	core promoter element around -30 of transcription start
HcGRAS6	TATA-box	TATA	602	4	+	Arabidopsis thaliana	core promoter element around -30 of transcription start
HcGRAS6	TATA-box	TATAAAA	697	7	-	Pisum sativum	core promoter element around -30 of transcription start
HcGRAS6	TATA-box	TATAAA	698	6	-	Helianthus annuus	core promoter element around -30 of transcription start
HcGRAS6	TATA-box	TATAA	699	5	-	Arabidopsis thaliana	core promoter element around -30 of transcription start
HcGRAS6	TATA-box	TATA	700	4	+	Arabidopsis thaliana	core promoter element around -30 of transcription start
HcGRAS6	TATA-box	ATATAA	712	6	+	Brassica oleracea	core promoter element around -30 of transcription start
HcGRAS6	TATA-box	TATA	713	4	+	Arabidopsis thaliana	core promoter element around -30 of transcription start
HcGRAS6	TATA-box	TATAAGAA	1142	8	-	Zea mays	core promoter element around -30 of transcription start
HcGRAS6	TATA-box	TATAA	1145	5	-	Arabidopsis thaliana	core promoter element around -30 of transcription start
HcGRAS6	TATA-box	TATA	1146	4	-	Arabidopsis thaliana	core promoter element around -30 of transcription start
HcGRAS6	TATA-box	TATAA	1198	5	-	Arabidopsis thaliana	core promoter element around -30 of transcription start
HcGRAS6	TATA-box	TATA	1199	4	-	Arabidopsis thaliana	core promoter element around -30 of transcription start
HcGRAS6	TATA-box	TATAA	1270	5	-	Arabidopsis thaliana	core promoter element around -30 of transcription start
HcGRAS6	TATA-box	TATA	1271	4	-	Arabidopsis thaliana	core promoter element around -30 of transcription start
HcGRAS6	TATA-box	TATA	1386	4	-	Arabidopsis thaliana	core promoter element around -30 of transcription start
HcGRAS6	TATA-box	ATTATA	1453	6	+	Brassica napus	core promoter element around -30 of transcription start
HcGRAS6	TATA-box	TATAA	1454	5	-	Arabidopsis thaliana	core promoter element around -30 of transcription start
HcGRAS6	TATA-box	TATA	1455	4	-	Arabidopsis thaliana	core promoter element around -30 of transcription start
HcGRAS6	TATA-box	TATA	1528	4	-	Arabidopsis thaliana	core promoter element around -30 of transcription start
HcGRAS6	ABRE3a	TACGTG	52	6	-	Zea mays
HcGRAS7	MSA-like	TCAAACGGT	684	9	-	Catharanthus roseus	cis-acting element involved in cell cycle regulation
HcGRAS7	GATA-motif	AAGGATAAGG	214	9	+	Solanum tuberosum	part of a light responsive element
HcGRAS7	G-box	TACGTG	56	6	-	Arabidopsis thaliana	cis-acting regulatory element involved in light responsiveness
HcGRAS7	GT1-motif	GGTTAAT	289	7	+	Avena sativa	light responsive element
HcGRAS7	GT1-motif	GGTTAAT	1031	7	-	Avena sativa	light responsive element
HcGRAS7	GT1-motif	GGTTAA	1032	6	-	Arabidopsis thaliana	light responsive element
HcGRAS7	W box	TTGACC	872	6	+	Arabidopsis thaliana
HcGRAS7	CCAAT-box	CAACGG	1322	6	+	Hordeum vulgare	MYBHv1 binding site
HcGRAS7	CCAAT-box	CAACGG	1338	6	-	Hordeum vulgare	MYBHv1 binding site
HcGRAS7	CCAAT-box	CAACGG	1508	6	-	Hordeum vulgare	MYBHv1 binding site
HcGRAS7	CCAAT-box	CAACGG	1521	6	+	Hordeum vulgare	MYBHv1 binding site
HcGRAS7	TGA-element	AACGAC	1071	6	-	Brassica oleracea	auxin-responsive element
HcGRAS7	TGA-element	AACGAC	1250	6	-	Brassica oleracea	auxin-responsive element
HcGRAS7	TGA-element	AACGAC	1486	6	+	Brassica oleracea	auxin-responsive element
HcGRAS7	TGA-element	AACGAC	1664	6	+	Brassica oleracea	auxin-responsive element
HcGRAS7	CAAT-box	CAAT	71	4	+	Nicotiana glutinosa
HcGRAS7	CAAT-box	CAAAT	84	5	+	Pisum sativum	common cis-acting element in promoter and enhancer regions
HcGRAS7	CAAT-box	CAAT	105	4	-	Nicotiana glutinosa
HcGRAS7	CAAT-box	TGCCAAC	127	7	+	Petunia hybrida	common cis-acting element in promoter and enhancer regions
HcGRAS7	CAAT-box	CAAAT	152	5	-	Pisum sativum	common cis-acting element in promoter and enhancer regions
HcGRAS7	CAAT-box	CAAT	187	4	+	Nicotiana glutinosa
HcGRAS7	CAAT-box	CAAT	193	4	-	Nicotiana glutinosa
HcGRAS7	CAAT-box	CAAAT	208	5	+	Pisum sativum	common cis-acting element in promoter and enhancer regions
HcGRAS7	CAAT-box	CAAT	232	4	-	Nicotiana glutinosa
HcGRAS7	CAAT-box	CAAT	253	4	-	Nicotiana glutinosa
HcGRAS7	CAAT-box	CAAAT	260	5	-	Pisum sativum	common cis-acting element in promoter and enhancer regions
HcGRAS7	CAAT-box	CAAAT	312	5	-	Pisum sativum	common cis-acting element in promoter and enhancer regions
HcGRAS7	CAAT-box	CAAT	320	4	+	Nicotiana glutinosa
HcGRAS7	CAAT-box	CAAAT	322	5	-	Pisum sativum	common cis-acting element in promoter and enhancer regions
HcGRAS7	CAAT-box	CAAT	366	4	-	Nicotiana glutinosa
HcGRAS7	CAAT-box	CAAAT	386	5	-	Pisum sativum	common cis-acting element in promoter and enhancer regions
HcGRAS7	CAAT-box	CAAAT	403	5	-	Pisum sativum	common cis-acting element in promoter and enhancer regions
HcGRAS7	CAAT-box	CAAAT	498	5	+	Pisum sativum	common cis-acting element in promoter and enhancer regions
HcGRAS7	CAAT-box	CAAAT	501	5	-	Pisum sativum	common cis-acting element in promoter and enhancer regions
HcGRAS7	CAAT-box	CAAT	533	4	+	Nicotiana glutinosa
HcGRAS7	CAAT-box	CAAAT	548	5	-	Pisum sativum	common cis-acting element in promoter and enhancer regions
HcGRAS7	CAAT-box	CAAT	563	4	-	Nicotiana glutinosa
HcGRAS7	CAAT-box	CAAT	659	4	-	Nicotiana glutinosa
HcGRAS7	CAAT-box	CAAT	706	4	+	Nicotiana glutinosa
HcGRAS7	CAAT-box	CAAT	967	4	-	Nicotiana glutinosa
HcGRAS7	CAAT-box	CAAT	973	4	+	Nicotiana glutinosa
HcGRAS7	CAAT-box	CAAAT	975	5	-	Pisum sativum	common cis-acting element in promoter and enhancer regions
HcGRAS7	CAAT-box	CAAT	1041	4	-	Nicotiana glutinosa
HcGRAS7	CAAT-box	CAAAT	1156	5	+	Pisum sativum	common cis-acting element in promoter and enhancer regions
HcGRAS7	CAAT-box	CAAT	1306	4	+	Nicotiana glutinosa
HcGRAS7	CAAT-box	TGCAAATCT	1342	9	+	Brassica juncea	common cis-acting element in promoter and enhancer regions
HcGRAS7	CAAT-box	CAAAT	1344	5	+	Pisum sativum	common cis-acting element in promoter and enhancer regions
HcGRAS7	CAAT-box	CAAT	1451	4	+	Nicotiana glutinosa
HcGRAS7	CAAT-box	CAAT	1581	4	+	Nicotiana glutinosa
HcGRAS7	CAAT-box	CAAT	1583	4	-	Nicotiana glutinosa
HcGRAS7	CAAT-box	CAAAT	1614	5	+	Pisum sativum	common cis-acting element in promoter and enhancer regions
HcGRAS7	CAAT-box	CAAT	1628	4	+	Nicotiana glutinosa
HcGRAS7	CAAT-box	CAAT	1655	4	-	Nicotiana glutinosa
HcGRAS7	CAAT-box	CAAT	1681	4	+	Nicotiana glutinosa
HcGRAS7	CAAT-box	CAAAT	1872	5	+	Pisum sativum	common cis-acting element in promoter and enhancer regions
HcGRAS7	CAAT-box	TGCCAAC	1976	7	-	Petunia hybrida	common cis-acting element in promoter and enhancer regions
HcGRAS7	as-1	TGACG	1024	5	-	Arabidopsis thaliana
HcGRAS7	CGTCA-motif	CGTCA	1024	5	+	Hordeum vulgare	cis-acting regulatory element involved in the MeJA-responsiveness
HcGRAS7	MYC	CATTTG	151	6	+	Arabidopsis thaliana
HcGRAS7	MYC	CATTTG	259	6	+	Arabidopsis thaliana
HcGRAS7	MYC	CATTTG	385	6	+	Arabidopsis thaliana
HcGRAS7	MYC	CATTTG	1156	6	-	Arabidopsis thaliana
HcGRAS7	MYC	CAATTG	1581	6	-	Arabidopsis thaliana
HcGRAS7	MYC	CATGTG	1842	6	-	Arabidopsis thaliana
HcGRAS7	TC-rich repeats	ATTCTCTAAC	1566	9	-	Nicotiana tabacum	cis-acting element involved in defense and stress responsiveness
HcGRAS7	P-box	CCTTTTG	1959	7	+	Oryza sativa	gibberellin-responsive element
HcGRAS7	TGACG-motif	TGACG	1024	5	-	Hordeum vulgare	cis-acting regulatory element involved in the MeJA-responsiveness
HcGRAS7	TATA	TATAAAAT	347	8	+	Arabidopsis thaliana
HcGRAS7	circadian	CAAAGATATC	1429	9	+	Lycopersicon esculentum	cis-acting regulatory element involved in circadian control
HcGRAS7	MBS	CAACTG	130	6	+	Arabidopsis thaliana	MYB binding site involved in drought-inducibility
HcGRAS7	MBS	CAACTG	1003	6	+	Arabidopsis thaliana	MYB binding site involved in drought-inducibility
HcGRAS7	MBS	CAACTG	1732	6	-	Arabidopsis thaliana	MYB binding site involved in drought-inducibility
HcGRAS7	WRE3	CCACCT	1895	6	+	Pisum sativum
HcGRAS7	Myb-binding site	CAACAG	1363	6	+	Nicotiana tabacum
HcGRAS7	Myb-binding site	CAACAG	1410	6	-	Nicotiana tabacum
HcGRAS7	AT1-motif	AATTATTTTTTATT	466	13	-	Solanum tuberosum	part of a light responsive module
HcGRAS7	WUN-motif	TTATTACAT	537	9	-	Nicotiana glutinosa
HcGRAS7	MYB recognition site	CCGTTG	1322	6	-	Arabidopsis thaliana
HcGRAS7	MYB recognition site	CCGTTG	1338	6	+	Arabidopsis thaliana
HcGRAS7	MYB recognition site	CCGTTG	1508	6	+	Arabidopsis thaliana
HcGRAS7	MYB recognition site	CCGTTG	1521	6	-	Arabidopsis thaliana
HcGRAS7	MYB-like sequence	TAACCA	288	6	-	Arabidopsis thaliana
HcGRAS7		motif_sequence	158	4	+	organism	short_function
HcGRAS7		motif_sequence	618	4	-	organism	short_function
HcGRAS7		motif_sequence	748	4	-	organism	short_function
HcGRAS7		motif_sequence	802	4	+	organism	short_function
HcGRAS7		motif_sequence	862	4	+	organism	short_function
HcGRAS7		motif_sequence	1142	4	-	organism	short_function
HcGRAS7		motif_sequence	1259	4	-	organism	short_function
HcGRAS7		motif_sequence	1419	4	+	organism	short_function
HcGRAS7		motif_sequence	1807	4	+	organism	short_function
HcGRAS7		motif_sequence	1927	4	+	organism	short_function
HcGRAS7	ABRE3a	TACGTG	56	6	-	Zea mays
HcGRAS7	ARE	AAACCA	297	6	+	Zea mays	cis-acting regulatory element essential for the anaerobic induction
HcGRAS7	ARE	AAACCA	1966	6	-	Zea mays	cis-acting regulatory element essential for the anaerobic induction
HcGRAS7	GA-motif	ATAGATAA	572	8	+	Arabidopsis thaliana	part of a light responsive element
HcGRAS7	GA-motif	ATAGATAA	630	8	+	Arabidopsis thaliana	part of a light responsive element
HcGRAS7	TATA-box	TATAAGAA	198	8	-	Zea mays	core promoter element around -30 of transcription start
HcGRAS7	TATA-box	TATAA	201	5	-	Arabidopsis thaliana	core promoter element around -30 of transcription start
HcGRAS7	TATA-box	TATA	202	4	+	Arabidopsis thaliana	core promoter element around -30 of transcription start
HcGRAS7	TATA-box	TATA	274	4	+	Arabidopsis thaliana	core promoter element around -30 of transcription start
HcGRAS7	TATA-box	ATATAT	308	6	+	Brassica napus	core promoter element around -30 of transcription start
HcGRAS7	TATA-box	TATA	309	4	+	Arabidopsis thaliana	core promoter element around -30 of transcription start
HcGRAS7	TATA-box	ATATAA	346	6	+	Brassica oleracea	core promoter element around -30 of transcription start
HcGRAS7	TATA-box	TATA	347	4	+	Arabidopsis thaliana	core promoter element around -30 of transcription start
HcGRAS7	TATA-box	TATA	418	4	+	Arabidopsis thaliana	core promoter element around -30 of transcription start
HcGRAS7	TATA-box	ATATAT	427	6	+	Brassica napus	core promoter element around -30 of transcription start
HcGRAS7	TATA-box	TATATA	428	6	+	Arabidopsis thaliana	core promoter element around -30 of transcription start
HcGRAS7	TATA-box	ATATAT	429	6	+	Brassica napus	core promoter element around -30 of transcription start
HcGRAS7	TATA-box	TATATA	430	6	+	Arabidopsis thaliana	core promoter element around -30 of transcription start
HcGRAS7	TATA-box	ATATAT	431	6	+	Brassica napus	core promoter element around -30 of transcription start
HcGRAS7	TATA-box	TATATA	432	6	+	Arabidopsis thaliana	core promoter element around -30 of transcription start
HcGRAS7	TATA-box	ATATAT	433	6	+	Brassica napus	core promoter element around -30 of transcription start
HcGRAS7	TATA-box	TATATA	434	6	+	Arabidopsis thaliana	core promoter element around -30 of transcription start
HcGRAS7	TATA-box	ATATAT	435	6	+	Brassica napus	core promoter element around -30 of transcription start
HcGRAS7	TATA-box	TATATTTATATTT	436	12	+	Avena sativa	core promoter element around -30 of transcription start
HcGRAS7	TATA-box	ATATAT	437	6	+	Brassica napus	core promoter element around -30 of transcription start
HcGRAS7	TATA-box	TATATA	438	6	+	Arabidopsis thaliana	core promoter element around -30 of transcription start
HcGRAS7	TATA-box	ATATAT	439	6	+	Brassica napus	core promoter element around -30 of transcription start
HcGRAS7	TATA-box	TATATA	440	6	+	Arabidopsis thaliana	core promoter element around -30 of transcription start
HcGRAS7	TATA-box	ATATAT	441	6	+	Brassica napus	core promoter element around -30 of transcription start
HcGRAS7	TATA-box	TATA	442	4	+	Arabidopsis thaliana	core promoter element around -30 of transcription start
HcGRAS7	TATA-box	ATATAA	472	6	+	Brassica oleracea	core promoter element around -30 of transcription start
HcGRAS7	TATA-box	TATA	473	4	+	Arabidopsis thaliana	core promoter element around -30 of transcription start
HcGRAS7	TATA-box	ATATAA	526	6	+	Brassica oleracea	core promoter element around -30 of transcription start
HcGRAS7	TATA-box	TATA	527	4	+	Arabidopsis thaliana	core promoter element around -30 of transcription start
HcGRAS7	TATA-box	TATATAA	603	7	-	Arabidopsis thaliana	core promoter element around -30 of transcription start
HcGRAS7	TATA-box	TATATA	604	6	+	Arabidopsis thaliana	core promoter element around -30 of transcription start
HcGRAS7	TATA-box	ATATAA	605	6	+	Brassica oleracea	core promoter element around -30 of transcription start
HcGRAS7	TATA-box	TATA	606	4	+	Arabidopsis thaliana	core promoter element around -30 of transcription start
HcGRAS7	TATA-box	TATA	629	4	+	Arabidopsis thaliana	core promoter element around -30 of transcription start
HcGRAS7	TATA-box	TATAAAA	699	7	-	Pisum sativum	core promoter element around -30 of transcription start
HcGRAS7	TATA-box	TATAAA	700	6	-	Helianthus annuus	core promoter element around -30 of transcription start
HcGRAS7	TATA-box	TATAA	701	5	-	Arabidopsis thaliana	core promoter element around -30 of transcription start
HcGRAS7	TATA-box	TATA	702	4	+	Arabidopsis thaliana	core promoter element around -30 of transcription start
HcGRAS7	TATA-box	ATATAA	714	6	+	Brassica oleracea	core promoter element around -30 of transcription start
HcGRAS7	TATA-box	TATA	715	4	+	Arabidopsis thaliana	core promoter element around -30 of transcription start
HcGRAS7	TATA-box	TATAAGAA	1148	8	-	Zea mays	core promoter element around -30 of transcription start
HcGRAS7	TATA-box	TATAA	1151	5	-	Arabidopsis thaliana	core promoter element around -30 of transcription start
HcGRAS7	TATA-box	TATA	1152	4	-	Arabidopsis thaliana	core promoter element around -30 of transcription start
HcGRAS7	TATA-box	TATAA	1204	5	-	Arabidopsis thaliana	core promoter element around -30 of transcription start
HcGRAS7	TATA-box	TATA	1205	4	-	Arabidopsis thaliana	core promoter element around -30 of transcription start
HcGRAS7	TATA-box	TATAA	1276	5	-	Arabidopsis thaliana	core promoter element around -30 of transcription start
HcGRAS7	TATA-box	TATA	1277	4	-	Arabidopsis thaliana	core promoter element around -30 of transcription start
HcGRAS7	TATA-box	TATA	1392	4	-	Arabidopsis thaliana	core promoter element around -30 of transcription start
HcGRAS7	TATA-box	ATTATA	1459	6	+	Brassica napus	core promoter element around -30 of transcription start
HcGRAS7	TATA-box	TATAA	1460	5	-	Arabidopsis thaliana	core promoter element around -30 of transcription start
HcGRAS7	TATA-box	TATA	1461	4	-	Arabidopsis thaliana	core promoter element around -30 of transcription start
HcGRAS7	TATA-box	TATA	1534	4	-	Arabidopsis thaliana	core promoter element around -30 of transcription start
HcGRAS7	AT~TATA-box	TATATA	428	6	+	Arabidopsis thaliana
HcGRAS7	AT~TATA-box	TATATA	430	6	+	Arabidopsis thaliana
HcGRAS7	AT~TATA-box	TATATA	432	6	+	Arabidopsis thaliana
HcGRAS7	AT~TATA-box	TATATA	434	6	+	Arabidopsis thaliana
HcGRAS7	AT~TATA-box	TATATA	436	6	+	Arabidopsis thaliana
HcGRAS7	AT~TATA-box	TATATA	438	6	+	Arabidopsis thaliana
HcGRAS7	AT~TATA-box	TATATA	440	6	+	Arabidopsis thaliana
HcGRAS7	AT~TATA-box	TATATA	604	6	+	Arabidopsis thaliana
HcGRAS7	ABRE4	CACGTA	56	6	+	Zea mays
HcGRAS7	Gap-box	CAAATGAA(A/G)A	147	9	-	Arabidopsis thaliana	part of a light responsive element
HcGRAS7	ABRE	ACGTG	56	5	-	Arabidopsis thaliana	cis-acting element involved in the abscisic acid responsiveness
HcGRAS7	ABRE	GACACGTACGT	57	10	-	Oryza sativa	cis-acting element involved in the abscisic acid responsiveness
HcGRAS7	Myb	CAACTG	130	6	+	Arabidopsis thaliana
HcGRAS7	Myb	CAACTG	1003	6	+	Arabidopsis thaliana
HcGRAS7	Myb	TAACTG	1273	6	-	Arabidopsis thaliana
HcGRAS7	Myb	TAACTG	1438	6	-	Arabidopsis thaliana
HcGRAS7	Myb	TAACTG	1463	6	+	Arabidopsis thaliana
HcGRAS7	Myb	TAACTG	1596	6	+	Arabidopsis thaliana
HcGRAS7	Myb	CAACTG	1732	6	-	Arabidopsis thaliana
HcGRAS7	Box 4	ATTAAT	410	6	+	Petroselinum crispum	part of a conserved DNA module involved in light responsiveness
HcGRAS7	Box 4	ATTAAT	1675	6	-	Petroselinum crispum	part of a conserved DNA module involved in light responsiveness
HcGRAS7	MYB	TAACCA	288	6	-	Arabidopsis thaliana
HcGRAS7	MYB	CAACAG	1363	6	+	Arabidopsis thaliana
HcGRAS7	MYB	CAACAG	1410	6	-	Arabidopsis thaliana
HcGRAS7	MYB	CAACCA	1974	6	-	Arabidopsis thaliana
HcGRAS7	Unnamed__4	CTCC	139	4	+	Petroselinum hortense
HcGRAS7	Unnamed__4	CTCC	748	4	-	Petroselinum hortense
HcGRAS7	Unnamed__4	CTCC	864	4	+	Petroselinum hortense
HcGRAS7	Unnamed__4	CTCC	883	4	+	Petroselinum hortense
HcGRAS7	Unnamed__4	CTCC	886	4	+	Petroselinum hortense
HcGRAS7	Unnamed__4	CTCC	1259	4	-	Petroselinum hortense
HcGRAS7	Unnamed__4	CTCC	1301	4	+	Petroselinum hortense
HcGRAS7	Unnamed__4	CTCC	1611	4	+	Petroselinum hortense
HcGRAS7	Unnamed__4	CTCC	1918	4	+	Petroselinum hortense
HcGRAS7	Unnamed__4	CTCC	1921	4	+	Petroselinum hortense
HcGRAS8	Myb	CAACTG	796	6	-	Arabidopsis thaliana
HcGRAS8	Myb	CAACTG	846	6	-	Arabidopsis thaliana
HcGRAS8	ABRE	CGCACGTGTC	822	9	-	Hordeum vulgare	cis-acting element involved in the abscisic acid responsiveness
HcGRAS8	Unnamed__6	taTAAATATct	766	10	+	Zea mays
HcGRAS8	AT~TATA-box	TATATA	762	6	+	Arabidopsis thaliana
HcGRAS8	AT~TATA-box	TATATA	764	6	+	Arabidopsis thaliana
HcGRAS8	AT~TATA-box	TATATA	772	6	+	Arabidopsis thaliana
HcGRAS8	AT~TATA-box	TATATA	774	6	+	Arabidopsis thaliana
HcGRAS8	LTR	CCGAAA	1049	6	+	Hordeum vulgare	cis-acting element involved in low-temperature responsiveness
HcGRAS8	Unnamed__1	CGTGG	246	5	-	Zea mays
HcGRAS8	Unnamed__1	CGTGG	284	5	-	Zea mays
HcGRAS8	Unnamed__1	CGTGG	1657	5	-	Zea mays
HcGRAS8	MYB	CAACAG	899	6	+	Arabidopsis thaliana
HcGRAS8	MYB	CAACCA	1451	6	+	Arabidopsis thaliana
HcGRAS8	MYB	CAACCA	1678	6	+	Arabidopsis thaliana
HcGRAS8	Unnamed__4	CTCC	297	4	+	Petroselinum hortense
HcGRAS8	Unnamed__4	CTCC	457	4	+	Petroselinum hortense
HcGRAS8	Unnamed__4	CTCC	632	4	+	Petroselinum hortense
HcGRAS8	Unnamed__4	CTCC	669	4	+	Petroselinum hortense
HcGRAS8	Unnamed__4	CTCC	684	4	+	Petroselinum hortense
HcGRAS8	Unnamed__4	CTCC	699	4	+	Petroselinum hortense
HcGRAS8	Unnamed__4	CTCC	714	4	+	Petroselinum hortense
HcGRAS8	Unnamed__4	CTCC	1010	4	+	Petroselinum hortense
HcGRAS8	Unnamed__4	CTCC	1023	4	+	Petroselinum hortense
HcGRAS8	Unnamed__4	CTCC	1086	4	+	Petroselinum hortense
HcGRAS8	Unnamed__4	CTCC	1089	4	+	Petroselinum hortense
HcGRAS8	Unnamed__4	CTCC	1110	4	+	Petroselinum hortense
HcGRAS8	Unnamed__4	CTCC	1113	4	+	Petroselinum hortense
HcGRAS8	Unnamed__4	CTCC	1146	4	+	Petroselinum hortense
HcGRAS8	Unnamed__4	CTCC	1218	4	-	Petroselinum hortense
HcGRAS8	Unnamed__4	CTCC	1784	4	+	Petroselinum hortense
HcGRAS8	Unnamed__4	CTCC	1916	4	+	Petroselinum hortense
HcGRAS8	Unnamed__4	CTCC	1942	4	+	Petroselinum hortense
HcGRAS8	Unnamed__4	CTCC	1972	4	+	Petroselinum hortense
HcGRAS8	CTAG-motif	ACTAGCAGAA	1841	9	-	Avena sativa
HcGRAS8	MYB recognition site	CCGTTG	1355	6	+	Arabidopsis thaliana
HcGRAS8	MYB recognition site	CCGTTG	1441	6	+	Arabidopsis thaliana
HcGRAS8	MYB recognition site	CCGTTG	1521	6	+	Arabidopsis thaliana
HcGRAS8	MYB recognition site	CCGTTG	1576	6	-	Arabidopsis thaliana
HcGRAS8		motif_sequence	19	4	+	organism	short_function
HcGRAS8		motif_sequence	336	4	-	organism	short_function
HcGRAS8		motif_sequence	433	4	+	organism	short_function
HcGRAS8		motif_sequence	478	4	+	organism	short_function
HcGRAS8		motif_sequence	659	4	+	organism	short_function
HcGRAS8		motif_sequence	1030	4	+	organism	short_function
HcGRAS8		motif_sequence	1122	4	+	organism	short_function
HcGRAS8		motif_sequence	1144	4	+	organism	short_function
HcGRAS8		motif_sequence	1156	4	+	organism	short_function
HcGRAS8		motif_sequence	1782	4	+	organism	short_function
HcGRAS8		motif_sequence	1820	4	+	organism	short_function
HcGRAS8		motif_sequence	1903	4	-	organism	short_function
HcGRAS8		motif_sequence	1980	4	+	organism	short_function
HcGRAS8		motif_sequence	1993	4	+	organism	short_function
HcGRAS8	STRE	AGGGG	693	5	-	Arabidopsis thaliana
HcGRAS8	STRE	AGGGG	1116	5	-	Arabidopsis thaliana
HcGRAS8	STRE	AGGGG	1950	5	-	Arabidopsis thaliana
HcGRAS8	STRE	AGGGG	1985	5	-	Arabidopsis thaliana
HcGRAS8	dOCT	CACGGATC	597	8	-	Zea mays
HcGRAS8	A-box	CCGTCC	581	6	+	Petroselinum crispum	cis-acting regulatory element
HcGRAS8	A-box	CCGTCC	959	6	-	Petroselinum crispum	cis-acting regulatory element
HcGRAS8	CCGTCC motif	CCGTCC	581	6	+	Nicotiana tabacum
HcGRAS8	CCGTCC motif	CCGTCC	959	6	-	Nicotiana tabacum
HcGRAS8	TATA-box	TATA	304	4	+	Arabidopsis thaliana	core promoter element around -30 of transcription start
HcGRAS8	TATA-box	TATA	556	4	+	Arabidopsis thaliana	core promoter element around -30 of transcription start
HcGRAS8	TATA-box	ATATAT	761	6	+	Brassica napus	core promoter element around -30 of transcription start
HcGRAS8	TATA-box	TATATA	762	6	+	Arabidopsis thaliana	core promoter element around -30 of transcription start
HcGRAS8	TATA-box	TATATTTATATTT	763	12	-	Avena sativa	core promoter element around -30 of transcription start
HcGRAS8	TATA-box	TATATA	764	6	+	Arabidopsis thaliana	core promoter element around -30 of transcription start
HcGRAS8	TATA-box	ATATAA	765	6	+	Brassica oleracea	core promoter element around -30 of transcription start
HcGRAS8	TATA-box	TATA	766	4	+	Arabidopsis thaliana	core promoter element around -30 of transcription start
HcGRAS8	TATA-box	ATATAT	771	6	+	Brassica napus	core promoter element around -30 of transcription start
HcGRAS8	TATA-box	TATATA	772	6	+	Arabidopsis thaliana	core promoter element around -30 of transcription start
HcGRAS8	TATA-box	ATATAT	773	6	+	Brassica napus	core promoter element around -30 of transcription start
HcGRAS8	TATA-box	TATATA	774	6	+	Arabidopsis thaliana	core promoter element around -30 of transcription start
HcGRAS8	TATA-box	TATA	776	4	+	Arabidopsis thaliana	core promoter element around -30 of transcription start
HcGRAS8	TATA-box	ATATAT	859	6	+	Brassica napus	core promoter element around -30 of transcription start
HcGRAS8	TATA-box	TATA	860	4	+	Arabidopsis thaliana	core promoter element around -30 of transcription start
HcGRAS8	TATA-box	TATAAAA	867	7	-	Pisum sativum	core promoter element around -30 of transcription start
HcGRAS8	TATA-box	TATAAA	868	6	-	Helianthus annuus	core promoter element around -30 of transcription start
HcGRAS8	TATA-box	TATAA	869	5	-	Arabidopsis thaliana	core promoter element around -30 of transcription start
HcGRAS8	TATA-box	TATA	870	4	+	Arabidopsis thaliana	core promoter element around -30 of transcription start
HcGRAS8	TATA-box	TATACA	992	6	-	Helianthus annuus	core promoter element around -30 of transcription start
HcGRAS8	TATA-box	TATA	994	4	+	Arabidopsis thaliana	core promoter element around -30 of transcription start
HcGRAS8	TATA-box	TACAAAA	1225	7	-	Oryza sativa	core promoter element around -30 of transcription start
HcGRAS8	TATA-box	TATAA	1261	5	-	Arabidopsis thaliana	core promoter element around -30 of transcription start
HcGRAS8	TATA-box	TATA	1262	4	-	Arabidopsis thaliana	core promoter element around -30 of transcription start
HcGRAS8	TATA-box	TATTTAAA	1374	8	-	Arabidopsis thaliana	core promoter element around -30 of transcription start
HcGRAS8	TATA-box	TATA	1715	4	-	Arabidopsis thaliana	core promoter element around -30 of transcription start
HcGRAS8	3-AF1 binding site	TAAGAGAGGAA	1828	10	-	Solanum tuberosum	light responsive element
HcGRAS8	TCT-motif	TCTTAC	1936	6	+	Arabidopsis thaliana	part of a light responsive element
HcGRAS8	TC-rich repeats	ATTCTCTAAC	462	9	-	Nicotiana tabacum	cis-acting element involved in defense and stress responsiveness
HcGRAS8	TGACG-motif	TGACG	1636	5	+	Hordeum vulgare	cis-acting regulatory element involved in the MeJA-responsiveness
HcGRAS8	as-1	TGACG	1636	5	+	Arabidopsis thaliana
HcGRAS8	CGTCA-motif	CGTCA	1636	5	-	Hordeum vulgare	cis-acting regulatory element involved in the MeJA-responsiveness
HcGRAS8	ERE	ATTTTAAA	1701	8	+	Nicotiana glutinos
HcGRAS8	ERE	ATTTCATA	1757	8	+	Nicotiana glutinos
HcGRAS8	CAAT-box	CAAT	84	4	+	Nicotiana glutinosa
HcGRAS8	CAAT-box	CAAT	191	4	-	Nicotiana glutinosa
HcGRAS8	CAAT-box	CAAT	330	4	+	Nicotiana glutinosa
HcGRAS8	CAAT-box	CAAAT	332	5	-	Pisum sativum	common cis-acting element in promoter and enhancer regions
HcGRAS8	CAAT-box	CAAT	386	4	-	Nicotiana glutinosa
HcGRAS8	CAAT-box	CAAT	417	4	+	Nicotiana glutinosa
HcGRAS8	CAAT-box	CAAT	439	4	-	Nicotiana glutinosa
HcGRAS8	CAAT-box	CAAT	501	4	-	Nicotiana glutinosa
HcGRAS8	CAAT-box	CAAT	720	4	-	Nicotiana glutinosa
HcGRAS8	CAAT-box	TGCCAAC	894	7	-	Petunia hybrida	common cis-acting element in promoter and enhancer regions
HcGRAS8	CAAT-box	CAAT	935	4	-	Nicotiana glutinosa
HcGRAS8	CAAT-box	CAAT	1138	4	+	Nicotiana glutinosa
HcGRAS8	CAAT-box	CCAAT	1151	5	+	Arabidopsis thaliana	common cis-acting element in promoter and enhancer regions
HcGRAS8	CAAT-box	CAAT	1152	4	+	Nicotiana glutinosa
HcGRAS8	CAAT-box	CCAAT	1170	5	+	Arabidopsis thaliana	common cis-acting element in promoter and enhancer regions
HcGRAS8	CAAT-box	CAAT	1171	4	+	Nicotiana glutinosa
HcGRAS8	CAAT-box	CAAAT	1194	5	+	Pisum sativum	common cis-acting element in promoter and enhancer regions
HcGRAS8	CAAT-box	CAAT	1236	4	-	Nicotiana glutinosa
HcGRAS8	CAAT-box	CAAT	1266	4	-	Nicotiana glutinosa
HcGRAS8	CAAT-box	CAAT	1431	4	-	Nicotiana glutinosa
HcGRAS8	CAAT-box	CAAT	1647	4	-	Nicotiana glutinosa
HcGRAS8	CAAT-box	CAAAT	1666	5	+	Pisum sativum	common cis-acting element in promoter and enhancer regions
HcGRAS8	CAAT-box	CAAAT	1695	5	+	Pisum sativum	common cis-acting element in promoter and enhancer regions
HcGRAS8	CAAT-box	CAAT	1848	4	-	Nicotiana glutinosa
HcGRAS8	CAAT-box	CCAAT	1870	5	+	Arabidopsis thaliana	common cis-acting element in promoter and enhancer regions
HcGRAS8	CAAT-box	CAAT	1871	4	+	Nicotiana glutinosa
HcGRAS8	CAAT-box	CAAT	1891	4	-	Nicotiana glutinosa
HcGRAS8	CAAT-box	CAAT	1910	4	+	Nicotiana glutinosa
HcGRAS8	Sp1	GGGCGG	231	6	-	Oryza sativa	light responsive element
HcGRAS8	Myb-binding site	CAACAG	899	6	+	Nicotiana tabacum
HcGRAS8	CCGTCC-box	CCGTCC	581	6	+	Petroselinum hortense
HcGRAS8	CCGTCC-box	CCGTCC	959	6	-	Petroselinum hortense
HcGRAS8	WRE3	CCACCT	447	6	-	Pisum sativum
HcGRAS8	WRE3	CCACCT	495	6	+	Pisum sativum
HcGRAS8	MBS	CAACTG	796	6	-	Arabidopsis thaliana	MYB binding site involved in drought-inducibility
HcGRAS8	MBS	CAACTG	846	6	-	Arabidopsis thaliana	MYB binding site involved in drought-inducibility
HcGRAS8	TATA	TATAAAAT	866	8	-	Arabidopsis thaliana
HcGRAS8	TATA	TATAAAAT	870	8	+	Arabidopsis thaliana
HcGRAS8	Myc	TCTCTTA	1927	7	+	Arabidopsis thaliana
HcGRAS8	GT1-motif	GGTTAA	884	6	-	Arabidopsis thaliana	light responsive element
HcGRAS8	GT1-motif	GGTTAA	907	6	+	Arabidopsis thaliana	light responsive element
HcGRAS8	GT1-motif	GGTTAA	964	6	+	Arabidopsis thaliana	light responsive element
HcGRAS8	MSA-like	(T/C)C(T/C)AACGG(T/C)(T/C)A	1438	8.5	-	Catharanthus roseus	cis-acting element involved in cell cycle regulation
HcGRAS8	MSA-like	(T/C)C(T/C)AACGG(T/C)(T/C)A	1518	8.5	-	Catharanthus roseus	cis-acting element involved in cell cycle regulation
HcGRAS8	MSA-like	(T/C)C(T/C)AACGG(T/C)(T/C)A	1574	8.5	+	Catharanthus roseus	cis-acting element involved in cell cycle regulation
HcGRAS8	CCAAT-box	CAACGG	1355	6	-	Hordeum vulgare	MYBHv1 binding site
HcGRAS8	CCAAT-box	CAACGG	1441	6	-	Hordeum vulgare	MYBHv1 binding site
HcGRAS8	CCAAT-box	CAACGG	1521	6	-	Hordeum vulgare	MYBHv1 binding site
HcGRAS8	CCAAT-box	CAACGG	1576	6	+	Hordeum vulgare	MYBHv1 binding site
HcGRAS8	TGA-element	AACGAC	891	6	-	Brassica oleracea	auxin-responsive element
HcGRAS8	TGA-element	AACGAC	948	6	-	Brassica oleracea	auxin-responsive element
HcGRAS8	TGA-element	AACGAC	1363	6	+	Brassica oleracea	auxin-responsive element
HcGRAS8	TGA-element	AACGAC	1404	6	-	Brassica oleracea	auxin-responsive element
HcGRAS8	TGA-element	AACGAC	1487	6	-	Brassica oleracea	auxin-responsive element
HcGRAS9	STRE	AGGGG	328	5	+	Arabidopsis thaliana
HcGRAS9	STRE	AGGGG	900	5	+	Arabidopsis thaliana
HcGRAS9	STRE	AGGGG	1964	5	-	Arabidopsis thaliana
HcGRAS9		motif_sequence	56	4	-	organism	short_function
HcGRAS9		motif_sequence	421	4	-	organism	short_function
HcGRAS9		motif_sequence	469	4	-	organism	short_function
HcGRAS9		motif_sequence	569	4	-	organism	short_function
HcGRAS9		motif_sequence	682	4	-	organism	short_function
HcGRAS9		motif_sequence	980	4	-	organism	short_function
HcGRAS9		motif_sequence	986	4	-	organism	short_function
HcGRAS9		motif_sequence	1034	4	-	organism	short_function
HcGRAS9		motif_sequence	1084	4	-	organism	short_function
HcGRAS9		motif_sequence	1103	4	-	organism	short_function
HcGRAS9		motif_sequence	1245	4	-	organism	short_function
HcGRAS9		motif_sequence	1480	4	+	organism	short_function
HcGRAS9		motif_sequence	1527	4	+	organism	short_function
HcGRAS9		motif_sequence	1552	4	+	organism	short_function
HcGRAS9		motif_sequence	1607	4	+	organism	short_function
HcGRAS9	MYB-like sequence	TAACCA	585	6	-	Arabidopsis thaliana
HcGRAS9	TCT-motif	TCTTAC	1731	6	-	Arabidopsis thaliana	part of a light responsive element
HcGRAS9	ARE	AAACCA	577	6	-	Zea mays	cis-acting regulatory element essential for the anaerobic induction
HcGRAS9	ARE	AAACCA	1055	6	-	Zea mays	cis-acting regulatory element essential for the anaerobic induction
HcGRAS9	ARE	AAACCA	1858	6	+	Zea mays	cis-acting regulatory element essential for the anaerobic induction
HcGRAS9	TATA-box	TATA	1	4	+	Arabidopsis thaliana	core promoter element around -30 of transcription start
HcGRAS9	TATA-box	ATTATA	48	6	+	Brassica napus	core promoter element around -30 of transcription start
HcGRAS9	TATA-box	TATAA	49	5	-	Arabidopsis thaliana	core promoter element around -30 of transcription start
HcGRAS9	TATA-box	TATA	50	4	+	Arabidopsis thaliana	core promoter element around -30 of transcription start
HcGRAS9	TATA-box	TATAAAA	405	7	-	Pisum sativum	core promoter element around -30 of transcription start
HcGRAS9	TATA-box	TATAAA	406	6	-	Helianthus annuus	core promoter element around -30 of transcription start
HcGRAS9	TATA-box	TATAA	407	5	-	Arabidopsis thaliana	core promoter element around -30 of transcription start
HcGRAS9	TATA-box	TATA	408	4	+	Arabidopsis thaliana	core promoter element around -30 of transcription start
HcGRAS9	TATA-box	TATAAATA	822	8	-	Daucus carota	core promoter element around -30 of transcription start
HcGRAS9	TATA-box	TATAAAT	823	7	-	Brassica juncea	core promoter element around -30 of transcription start
HcGRAS9	TATA-box	TATAAA	824	6	-	Helianthus annuus	core promoter element around -30 of transcription start
HcGRAS9	TATA-box	TATAA	825	5	-	Arabidopsis thaliana	core promoter element around -30 of transcription start
HcGRAS9	TATA-box	TATA	826	4	+	Arabidopsis thaliana	core promoter element around -30 of transcription start
HcGRAS9	TATA-box	ATATAA	842	6	+	Brassica oleracea	core promoter element around -30 of transcription start
HcGRAS9	TATA-box	TATA	843	4	+	Arabidopsis thaliana	core promoter element around -30 of transcription start
HcGRAS9	TATA-box	TATA	886	4	+	Arabidopsis thaliana	core promoter element around -30 of transcription start
HcGRAS9	TATA-box	TATTTAAA	944	8	-	Arabidopsis thaliana	core promoter element around -30 of transcription start
HcGRAS9	TATA-box	ATATAT	949	6	+	Brassica napus	core promoter element around -30 of transcription start
HcGRAS9	TATA-box	TATA	950	4	+	Arabidopsis thaliana	core promoter element around -30 of transcription start
HcGRAS9	TATA-box	taTATAAAtc	998	9	-	Arabidopsis thaliana	core promoter element around -30 of transcription start
HcGRAS9	TATA-box	TATAAAT	999	7	-	Brassica juncea	core promoter element around -30 of transcription start
HcGRAS9	TATA-box	TATAAA	1000	6	-	Helianthus annuus	core promoter element around -30 of transcription start
HcGRAS9	TATA-box	TATATAA	1001	7	-	Arabidopsis thaliana	core promoter element around -30 of transcription start
HcGRAS9	TATA-box	TATATA	1002	6	-	Arabidopsis thaliana	core promoter element around -30 of transcription start
HcGRAS9	TATA-box	ATATAT	1003	6	-	Brassica napus	core promoter element around -30 of transcription start
HcGRAS9	TATA-box	TATA	1004	4	-	Arabidopsis thaliana	core promoter element around -30 of transcription start
HcGRAS9	TATA-box	ATATAA	1174	6	+	Brassica oleracea	core promoter element around -30 of transcription start
HcGRAS9	TATA-box	TATA	1175	4	-	Arabidopsis thaliana	core promoter element around -30 of transcription start
HcGRAS9	TATA-box	TATAAAA	1310	7	-	Pisum sativum	core promoter element around -30 of transcription start
HcGRAS9	TATA-box	TATAAA	1311	6	-	Helianthus annuus	core promoter element around -30 of transcription start
HcGRAS9	TATA-box	TATAA	1312	5	-	Arabidopsis thaliana	core promoter element around -30 of transcription start
HcGRAS9	TATA-box	TATA	1313	4	-	Arabidopsis thaliana	core promoter element around -30 of transcription start
HcGRAS9	TATA-box	TATA	1453	4	-	Arabidopsis thaliana	core promoter element around -30 of transcription start
HcGRAS9	TATA-box	TATAA	1458	5	-	Arabidopsis thaliana	core promoter element around -30 of transcription start
HcGRAS9	TATA-box	TATA	1459	4	-	Arabidopsis thaliana	core promoter element around -30 of transcription start
HcGRAS9	TATA-box	ATTATA	1475	6	+	Brassica napus	core promoter element around -30 of transcription start
HcGRAS9	TATA-box	TATAA	1476	5	-	Arabidopsis thaliana	core promoter element around -30 of transcription start
HcGRAS9	TATA-box	TATA	1477	4	-	Arabidopsis thaliana	core promoter element around -30 of transcription start
HcGRAS9	TATA-box	TATA	1622	4	-	Arabidopsis thaliana	core promoter element around -30 of transcription start
HcGRAS9	TATA-box	ATTATA	1711	6	+	Brassica napus	core promoter element around -30 of transcription start
HcGRAS9	TATA-box	TATAA	1712	5	-	Arabidopsis thaliana	core promoter element around -30 of transcription start
HcGRAS9	TATA-box	TATA	1713	4	-	Arabidopsis thaliana	core promoter element around -30 of transcription start
HcGRAS9	TATA-box	ATATAT	1787	6	-	Brassica napus	core promoter element around -30 of transcription start
HcGRAS9	TATA-box	TATATA	1788	6	-	Arabidopsis thaliana	core promoter element around -30 of transcription start
HcGRAS9	TATA-box	ATATAT	1789	6	-	Brassica napus	core promoter element around -30 of transcription start
HcGRAS9	TATA-box	TATATA	1790	6	-	Arabidopsis thaliana	core promoter element around -30 of transcription start
HcGRAS9	TATA-box	ATATAT	1791	6	-	Brassica napus	core promoter element around -30 of transcription start
HcGRAS9	TATA-box	TATATA	1792	6	-	Arabidopsis thaliana	core promoter element around -30 of transcription start
HcGRAS9	TATA-box	ATATAT	1793	6	-	Brassica napus	core promoter element around -30 of transcription start
HcGRAS9	TATA-box	TATATA	1794	6	-	Arabidopsis thaliana	core promoter element around -30 of transcription start
HcGRAS9	TATA-box	ATATAT	1795	6	-	Brassica napus	core promoter element around -30 of transcription start
HcGRAS9	TATA-box	TATATA	1796	6	-	Arabidopsis thaliana	core promoter element around -30 of transcription start
HcGRAS9	TATA-box	ATATAT	1797	6	-	Brassica napus	core promoter element around -30 of transcription start
HcGRAS9	TATA-box	TATA	1798	4	-	Arabidopsis thaliana	core promoter element around -30 of transcription start
HcGRAS9	TATA-box	TATACA	1802	6	-	Helianthus annuus	core promoter element around -30 of transcription start
HcGRAS9	TATA-box	TATATA	1804	6	-	Arabidopsis thaliana	core promoter element around -30 of transcription start
HcGRAS9	TATA-box	ATATAT	1805	6	-	Brassica napus	core promoter element around -30 of transcription start
HcGRAS9	TATA-box	TATATA	1806	6	-	Arabidopsis thaliana	core promoter element around -30 of transcription start
HcGRAS9	TATA-box	ATATAT	1807	6	-	Brassica napus	core promoter element around -30 of transcription start
HcGRAS9	TATA-box	TATATA	1808	6	-	Arabidopsis thaliana	core promoter element around -30 of transcription start
HcGRAS9	TATA-box	ATATAT	1809	6	-	Brassica napus	core promoter element around -30 of transcription start
HcGRAS9	TATA-box	TATATA	1810	6	-	Arabidopsis thaliana	core promoter element around -30 of transcription start
HcGRAS9	TATA-box	ATATAT	1811	6	-	Brassica napus	core promoter element around -30 of transcription start
HcGRAS9	TATA-box	TATATA	1812	6	-	Arabidopsis thaliana	core promoter element around -30 of transcription start
HcGRAS9	TATA-box	ATATAT	1813	6	-	Brassica napus	core promoter element around -30 of transcription start
HcGRAS9	TATA-box	TATATA	1814	6	-	Arabidopsis thaliana	core promoter element around -30 of transcription start
HcGRAS9	TATA-box	ATATAT	1815	6	-	Brassica napus	core promoter element around -30 of transcription start
HcGRAS9	TATA-box	TATATA	1816	6	-	Arabidopsis thaliana	core promoter element around -30 of transcription start
HcGRAS9	TATA-box	ATATAT	1817	6	-	Brassica napus	core promoter element around -30 of transcription start
HcGRAS9	TATA-box	TATATA	1818	6	-	Arabidopsis thaliana	core promoter element around -30 of transcription start
HcGRAS9	TATA-box	ATATAT	1819	6	-	Brassica napus	core promoter element around -30 of transcription start
HcGRAS9	TATA-box	TATATA	1820	6	-	Arabidopsis thaliana	core promoter element around -30 of transcription start
HcGRAS9	TATA-box	ATATAT	1821	6	-	Brassica napus	core promoter element around -30 of transcription start
HcGRAS9	TATA-box	TATATA	1822	6	-	Arabidopsis thaliana	core promoter element around -30 of transcription start
HcGRAS9	TATA-box	ATATAT	1823	6	-	Brassica napus	core promoter element around -30 of transcription start
HcGRAS9	TATA-box	TATATA	1824	6	-	Arabidopsis thaliana	core promoter element around -30 of transcription start
HcGRAS9	TATA-box	ATATAT	1825	6	-	Brassica napus	core promoter element around -30 of transcription start
HcGRAS9	TATA-box	TATATA	1826	6	-	Arabidopsis thaliana	core promoter element around -30 of transcription start
HcGRAS9	TATA-box	ATATAT	1827	6	-	Brassica napus	core promoter element around -30 of transcription start
HcGRAS9	TATA-box	TATATA	1828	6	-	Arabidopsis thaliana	core promoter element around -30 of transcription start
HcGRAS9	TATA-box	ATATAT	1829	6	-	Brassica napus	core promoter element around -30 of transcription start
HcGRAS9	TATA-box	TATATA	1830	6	-	Arabidopsis thaliana	core promoter element around -30 of transcription start
HcGRAS9	TATA-box	ATATAT	1831	6	-	Brassica napus	core promoter element around -30 of transcription start
HcGRAS9	TATA-box	TATATA	1832	6	-	Arabidopsis thaliana	core promoter element around -30 of transcription start
HcGRAS9	TATA-box	ATATAT	1833	6	-	Brassica napus	core promoter element around -30 of transcription start
HcGRAS9	TATA-box	TATATA	1834	6	-	Arabidopsis thaliana	core promoter element around -30 of transcription start
HcGRAS9	TATA-box	ATATAA	1835	6	+	Brassica oleracea	core promoter element around -30 of transcription start
HcGRAS9	TATA-box	TATA	1836	4	-	Arabidopsis thaliana	core promoter element around -30 of transcription start
HcGRAS9	TATA-box	ATATAT	1864	6	-	Brassica napus	core promoter element around -30 of transcription start
HcGRAS9	TATA-box	TATATA	1865	6	-	Arabidopsis thaliana	core promoter element around -30 of transcription start
HcGRAS9	TATA-box	ATATAT	1866	6	-	Brassica napus	core promoter element around -30 of transcription start
HcGRAS9	TATA-box	TATATA	1867	6	-	Arabidopsis thaliana	core promoter element around -30 of transcription start
HcGRAS9	TATA-box	ATATAT	1868	6	-	Brassica napus	core promoter element around -30 of transcription start
HcGRAS9	TATA-box	TATATA	1869	6	-	Arabidopsis thaliana	core promoter element around -30 of transcription start
HcGRAS9	TATA-box	ATATAT	1870	6	-	Brassica napus	core promoter element around -30 of transcription start
HcGRAS9	TATA-box	TATATA	1871	6	-	Arabidopsis thaliana	core promoter element around -30 of transcription start
HcGRAS9	TATA-box	ATATAT	1872	6	-	Brassica napus	core promoter element around -30 of transcription start
HcGRAS9	TATA-box	TATA	1873	4	-	Arabidopsis thaliana	core promoter element around -30 of transcription start
HcGRAS9	AT~TATA-box	TATATAAA	1000	8	-	Arabidopsis thaliana
HcGRAS9	AT~TATA-box	TATATA	1002	6	-	Arabidopsis thaliana
HcGRAS9	AT~TATA-box	TATATA	1788	6	-	Arabidopsis thaliana
HcGRAS9	AT~TATA-box	TATATA	1790	6	-	Arabidopsis thaliana
HcGRAS9	AT~TATA-box	TATATA	1792	6	-	Arabidopsis thaliana
HcGRAS9	AT~TATA-box	TATATA	1794	6	-	Arabidopsis thaliana
HcGRAS9	AT~TATA-box	TATATA	1796	6	-	Arabidopsis thaliana
HcGRAS9	AT~TATA-box	TATATA	1804	6	-	Arabidopsis thaliana
HcGRAS9	AT~TATA-box	TATATA	1806	6	-	Arabidopsis thaliana
HcGRAS9	AT~TATA-box	TATATA	1808	6	-	Arabidopsis thaliana
HcGRAS9	AT~TATA-box	TATATA	1810	6	-	Arabidopsis thaliana
HcGRAS9	AT~TATA-box	TATATA	1812	6	-	Arabidopsis thaliana
HcGRAS9	AT~TATA-box	TATATA	1814	6	-	Arabidopsis thaliana
HcGRAS9	AT~TATA-box	TATATA	1816	6	-	Arabidopsis thaliana
HcGRAS9	AT~TATA-box	TATATA	1818	6	-	Arabidopsis thaliana
HcGRAS9	AT~TATA-box	TATATA	1820	6	-	Arabidopsis thaliana
HcGRAS9	AT~TATA-box	TATATA	1822	6	-	Arabidopsis thaliana
HcGRAS9	AT~TATA-box	TATATA	1824	6	-	Arabidopsis thaliana
HcGRAS9	AT~TATA-box	TATATA	1826	6	-	Arabidopsis thaliana
HcGRAS9	AT~TATA-box	TATATA	1828	6	-	Arabidopsis thaliana
HcGRAS9	AT~TATA-box	TATATA	1830	6	-	Arabidopsis thaliana
HcGRAS9	AT~TATA-box	TATATA	1832	6	-	Arabidopsis thaliana
HcGRAS9	AT~TATA-box	TATATA	1834	6	-	Arabidopsis thaliana
HcGRAS9	AT~TATA-box	TATATA	1865	6	-	Arabidopsis thaliana
HcGRAS9	AT~TATA-box	TATATA	1867	6	-	Arabidopsis thaliana
HcGRAS9	AT~TATA-box	TATATA	1869	6	-	Arabidopsis thaliana
HcGRAS9	AT~TATA-box	TATATA	1871	6	-	Arabidopsis thaliana
HcGRAS9	LTR	CCGAAA	389	6	+	Hordeum vulgare	cis-acting element involved in low-temperature responsiveness
HcGRAS9	ABRE	ACGTG	971	5	+	Arabidopsis thaliana	cis-acting element involved in the abscisic acid responsiveness
HcGRAS9	Myb	CAACTG	355	6	-	Arabidopsis thaliana
HcGRAS9	Box 4	ATTAAT	722	6	+	Petroselinum crispum	part of a conserved DNA module involved in light responsiveness
HcGRAS9	Unnamed__4	CTCC	21	4	-	Petroselinum hortense
HcGRAS9	Unnamed__4	CTCC	67	4	+	Petroselinum hortense
HcGRAS9	Unnamed__4	CTCC	345	4	-	Petroselinum hortense
HcGRAS9	Unnamed__4	CTCC	506	4	-	Petroselinum hortense
HcGRAS9	Unnamed__4	CTCC	510	4	-	Petroselinum hortense
HcGRAS9	Unnamed__4	CTCC	518	4	-	Petroselinum hortense
HcGRAS9	Unnamed__4	CTCC	569	4	-	Petroselinum hortense
HcGRAS9	Unnamed__4	CTCC	1089	4	-	Petroselinum hortense
HcGRAS9	Unnamed__4	CTCC	1340	4	+	Petroselinum hortense
HcGRAS9	Unnamed__4	CTCC	1347	4	+	Petroselinum hortense
HcGRAS9	Unnamed__4	CTCC	1609	4	+	Petroselinum hortense
HcGRAS9	Unnamed__4	CTCC	1849	4	+	Petroselinum hortense
HcGRAS9	MYB	TAACCA	585	6	-	Arabidopsis thaliana
HcGRAS9	MYB	CAACCA	660	6	-	Arabidopsis thaliana
HcGRAS9	DRE1	ACCGAGA	479	7	-	Zea mays
HcGRAS9	LAMP-element	CCTTATCCA	1129	9	+	Spinacia oleracea	part of a light responsive element
HcGRAS9	TCA	TCATCTTCAT	1082	9	-	Pisum sativum
HcGRAS9	TCA	TCATCTTCAT	1243	9	-	Pisum sativum
HcGRAS9	GATA-motif	AAGGATAAGG	1129	9	-	Solanum tuberosum	part of a light responsive element
HcGRAS9	GT1-motif	GGTTAA	152	6	+	Arabidopsis thaliana	light responsive element
HcGRAS9	GT1-motif	GGTTAAT	586	7	+	Avena sativa	light responsive element
HcGRAS9	GT1-motif	GGTTAAT	1124	7	-	Avena sativa	light responsive element
HcGRAS9	GT1-motif	GGTTAA	1125	6	-	Arabidopsis thaliana	light responsive element
HcGRAS9	G-Box	CACGTT	970	6	-	Pisum sativum	cis-acting regulatory element involved in light responsiveness
HcGRAS9	I-box	gGATAAGGTG	1127	9	-	Zea mays	part of a light responsive element
HcGRAS9	I-box	AAGATAAGGCT	1912	10	-	Gossypium hirsutum	part of a light responsive element
HcGRAS9	I-box	gGATAAGGTG	1956	9	-	Zea mays	part of a light responsive element
HcGRAS9	W box	TTGACC	125	6	-	Arabidopsis thaliana
HcGRAS9	ATC-motif	AGTAATCT	988	8	-	Spinacia oleracea	part of a conserved DNA module involved in light responsiveness
HcGRAS9	TGA-element	AACGAC	7	6	+	Brassica oleracea	auxin-responsive element
HcGRAS9	TGA-element	AACGAC	393	6	+	Brassica oleracea	auxin-responsive element
HcGRAS9	CAAT-box	CCAAT	95	5	-	Arabidopsis thaliana	common cis-acting element in promoter and enhancer regions
HcGRAS9	CAAT-box	CAAT	128	4	+	Nicotiana glutinosa
HcGRAS9	CAAT-box	CAAT	159	4	-	Nicotiana glutinosa
HcGRAS9	CAAT-box	CAAAT	177	5	+	Pisum sativum	common cis-acting element in promoter and enhancer regions
HcGRAS9	CAAT-box	CAAAT	212	5	+	Pisum sativum	common cis-acting element in promoter and enhancer regions
HcGRAS9	CAAT-box	CAAT	279	4	+	Nicotiana glutinosa
HcGRAS9	CAAT-box	CAAAT	369	5	-	Pisum sativum	common cis-acting element in promoter and enhancer regions
HcGRAS9	CAAT-box	CAAT	434	4	-	Nicotiana glutinosa
HcGRAS9	CAAT-box	CAAT	497	4	-	Nicotiana glutinosa
HcGRAS9	CAAT-box	CAAAT	546	5	-	Pisum sativum	common cis-acting element in promoter and enhancer regions
HcGRAS9	CAAT-box	CAAT	591	4	-	Nicotiana glutinosa
HcGRAS9	CAAT-box	CAAT	607	4	-	Nicotiana glutinosa
HcGRAS9	CAAT-box	CAAT	628	4	-	Nicotiana glutinosa
HcGRAS9	CAAT-box	CCAAT	669	5	-	Arabidopsis thaliana	common cis-acting element in promoter and enhancer regions
HcGRAS9	CAAT-box	CAAT	862	4	+	Nicotiana glutinosa
HcGRAS9	CAAT-box	CAAAT	874	5	-	Pisum sativum	common cis-acting element in promoter and enhancer regions
HcGRAS9	CAAT-box	CCAAT	1010	5	+	Arabidopsis thaliana	common cis-acting element in promoter and enhancer regions
HcGRAS9	CAAT-box	CAAT	1011	4	+	Nicotiana glutinosa
HcGRAS9	CAAT-box	CAAT	1038	4	-	Nicotiana glutinosa
HcGRAS9	CAAT-box	CAAT	1204	4	+	Nicotiana glutinosa
HcGRAS9	CAAT-box	CAAT	1241	4	+	Nicotiana glutinosa
HcGRAS9	CAAT-box	CAAT	1272	4	-	Nicotiana glutinosa
HcGRAS9	CAAT-box	CAAT	1361	4	-	Nicotiana glutinosa
HcGRAS9	CAAT-box	CAAT	1398	4	-	Nicotiana glutinosa
HcGRAS9	CAAT-box	CAAT	1423	4	-	Nicotiana glutinosa
HcGRAS9	CAAT-box	CAAT	1434	4	-	Nicotiana glutinosa
HcGRAS9	CAAT-box	CAAT	1579	4	-	Nicotiana glutinosa
HcGRAS9	CAAT-box	CAAT	1746	4	-	Nicotiana glutinosa
HcGRAS9	CAAT-box	CAAAT	1754	5	+	Pisum sativum	common cis-acting element in promoter and enhancer regions
HcGRAS9	CAAT-box	CAAT	1853	4	-	Nicotiana glutinosa
HcGRAS9	CAAT-box	CCAAT	1861	5	+	Arabidopsis thaliana	common cis-acting element in promoter and enhancer regions
HcGRAS9	CAAT-box	CAAT	1862	4	+	Nicotiana glutinosa
HcGRAS9	CAAT-box	CAAT	1907	4	+	Nicotiana glutinosa
HcGRAS9	CAAT-box	CAAT	1942	4	+	Nicotiana glutinosa
HcGRAS9	ERE	ATTTTAAA	1662	8	-	Nicotiana glutinos
HcGRAS9	MYC	CATTTG	212	6	-	Arabidopsis thaliana
HcGRAS9	MYC	CATTTG	545	6	+	Arabidopsis thaliana
HcGRAS9	AAGAA-motif	GAAAGAA	1774	7	+	Avena sativa
HcGRAS9	CGTCA-motif	CGTCA	890	5	-	Hordeum vulgare	cis-acting regulatory element involved in the MeJA-responsiveness
HcGRAS9	as-1	TGACG	890	5	+	Arabidopsis thaliana
HcGRAS9	TGACG-motif	TGACG	890	5	+	Hordeum vulgare	cis-acting regulatory element involved in the MeJA-responsiveness
HcGRAS9	TATA	TATAAAAT	843	8	+	Arabidopsis thaliana
HcGRAS9	TCCC-motif	TCTCCCT	508	7	-	Spinacia oleracea	part of a light responsive element
HcGRAS9	MBS	CAACTG	355	6	-	Arabidopsis thaliana	MYB binding site involved in drought-inducibility
HcGRAS9	box S	AGCCACC	98	7	-	Arabidopsis thaliana
HcGRAS9	TCA-element	CCATCTTTTT	744	9	+	Nicotiana tabacum	cis-acting element involved in salicylic acid responsiveness
HcGRAS10	LTR	CCGAAA	389	6	+	Hordeum vulgare	cis-acting element involved in low-temperature responsiveness
HcGRAS10	AT~TATA-box	TATATAAA	1000	8	-	Arabidopsis thaliana
HcGRAS10	AT~TATA-box	TATATA	1002	6	-	Arabidopsis thaliana
HcGRAS10	AT~TATA-box	TATATA	1788	6	-	Arabidopsis thaliana
HcGRAS10	AT~TATA-box	TATATA	1790	6	-	Arabidopsis thaliana
HcGRAS10	AT~TATA-box	TATATA	1792	6	-	Arabidopsis thaliana
HcGRAS10	AT~TATA-box	TATATA	1794	6	-	Arabidopsis thaliana
HcGRAS10	AT~TATA-box	TATATA	1796	6	-	Arabidopsis thaliana
HcGRAS10	AT~TATA-box	TATATA	1804	6	-	Arabidopsis thaliana
HcGRAS10	AT~TATA-box	TATATA	1806	6	-	Arabidopsis thaliana
HcGRAS10	AT~TATA-box	TATATA	1808	6	-	Arabidopsis thaliana
HcGRAS10	AT~TATA-box	TATATA	1810	6	-	Arabidopsis thaliana
HcGRAS10	AT~TATA-box	TATATA	1812	6	-	Arabidopsis thaliana
HcGRAS10	AT~TATA-box	TATATA	1814	6	-	Arabidopsis thaliana
HcGRAS10	AT~TATA-box	TATATA	1816	6	-	Arabidopsis thaliana
HcGRAS10	AT~TATA-box	TATATA	1818	6	-	Arabidopsis thaliana
HcGRAS10	AT~TATA-box	TATATA	1820	6	-	Arabidopsis thaliana
HcGRAS10	AT~TATA-box	TATATA	1822	6	-	Arabidopsis thaliana
HcGRAS10	AT~TATA-box	TATATA	1824	6	-	Arabidopsis thaliana
HcGRAS10	AT~TATA-box	TATATA	1826	6	-	Arabidopsis thaliana
HcGRAS10	AT~TATA-box	TATATA	1828	6	-	Arabidopsis thaliana
HcGRAS10	AT~TATA-box	TATATA	1830	6	-	Arabidopsis thaliana
HcGRAS10	AT~TATA-box	TATATA	1832	6	-	Arabidopsis thaliana
HcGRAS10	AT~TATA-box	TATATA	1834	6	-	Arabidopsis thaliana
HcGRAS10	AT~TATA-box	TATATA	1865	6	-	Arabidopsis thaliana
HcGRAS10	AT~TATA-box	TATATA	1867	6	-	Arabidopsis thaliana
HcGRAS10	AT~TATA-box	TATATA	1869	6	-	Arabidopsis thaliana
HcGRAS10	AT~TATA-box	TATATA	1871	6	-	Arabidopsis thaliana
HcGRAS10	ABRE	ACGTG	971	5	+	Arabidopsis thaliana	cis-acting element involved in the abscisic acid responsiveness
HcGRAS10	Myb	CAACTG	355	6	-	Arabidopsis thaliana
HcGRAS10	Box 4	ATTAAT	722	6	+	Petroselinum crispum	part of a conserved DNA module involved in light responsiveness
HcGRAS10	Unnamed__4	CTCC	21	4	-	Petroselinum hortense
HcGRAS10	Unnamed__4	CTCC	67	4	+	Petroselinum hortense
HcGRAS10	Unnamed__4	CTCC	345	4	-	Petroselinum hortense
HcGRAS10	Unnamed__4	CTCC	506	4	-	Petroselinum hortense
HcGRAS10	Unnamed__4	CTCC	510	4	-	Petroselinum hortense
HcGRAS10	Unnamed__4	CTCC	518	4	-	Petroselinum hortense
HcGRAS10	Unnamed__4	CTCC	569	4	-	Petroselinum hortense
HcGRAS10	Unnamed__4	CTCC	1089	4	-	Petroselinum hortense
HcGRAS10	Unnamed__4	CTCC	1340	4	+	Petroselinum hortense
HcGRAS10	Unnamed__4	CTCC	1347	4	+	Petroselinum hortense
HcGRAS10	Unnamed__4	CTCC	1609	4	+	Petroselinum hortense
HcGRAS10	Unnamed__4	CTCC	1849	4	+	Petroselinum hortense
HcGRAS10	MYB	TAACCA	585	6	-	Arabidopsis thaliana
HcGRAS10	MYB	CAACCA	660	6	-	Arabidopsis thaliana
HcGRAS10	DRE1	ACCGAGA	479	7	-	Zea mays
HcGRAS10	LAMP-element	CCTTATCCA	1129	9	+	Spinacia oleracea	part of a light responsive element
HcGRAS10		motif_sequence	56	4	-	organism	short_function
HcGRAS10		motif_sequence	421	4	-	organism	short_function
HcGRAS10		motif_sequence	469	4	-	organism	short_function
HcGRAS10		motif_sequence	569	4	-	organism	short_function
HcGRAS10		motif_sequence	682	4	-	organism	short_function
HcGRAS10		motif_sequence	980	4	-	organism	short_function
HcGRAS10		motif_sequence	986	4	-	organism	short_function
HcGRAS10		motif_sequence	1034	4	-	organism	short_function
HcGRAS10		motif_sequence	1084	4	-	organism	short_function
HcGRAS10		motif_sequence	1103	4	-	organism	short_function
HcGRAS10		motif_sequence	1245	4	-	organism	short_function
HcGRAS10		motif_sequence	1480	4	+	organism	short_function
HcGRAS10		motif_sequence	1527	4	+	organism	short_function
HcGRAS10		motif_sequence	1552	4	+	organism	short_function
HcGRAS10		motif_sequence	1607	4	+	organism	short_function
HcGRAS10	STRE	AGGGG	328	5	+	Arabidopsis thaliana
HcGRAS10	STRE	AGGGG	900	5	+	Arabidopsis thaliana
HcGRAS10	STRE	AGGGG	1964	5	-	Arabidopsis thaliana
HcGRAS10	MYB-like sequence	TAACCA	585	6	-	Arabidopsis thaliana
HcGRAS10	TCT-motif	TCTTAC	1731	6	-	Arabidopsis thaliana	part of a light responsive element
HcGRAS10	ARE	AAACCA	577	6	-	Zea mays	cis-acting regulatory element essential for the anaerobic induction
HcGRAS10	ARE	AAACCA	1055	6	-	Zea mays	cis-acting regulatory element essential for the anaerobic induction
HcGRAS10	ARE	AAACCA	1858	6	+	Zea mays	cis-acting regulatory element essential for the anaerobic induction
HcGRAS10	TATA-box	TATA	1	4	+	Arabidopsis thaliana	core promoter element around -30 of transcription start
HcGRAS10	TATA-box	ATTATA	48	6	+	Brassica napus	core promoter element around -30 of transcription start
HcGRAS10	TATA-box	TATAA	49	5	-	Arabidopsis thaliana	core promoter element around -30 of transcription start
HcGRAS10	TATA-box	TATA	50	4	+	Arabidopsis thaliana	core promoter element around -30 of transcription start
HcGRAS10	TATA-box	TATAAAA	405	7	-	Pisum sativum	core promoter element around -30 of transcription start
HcGRAS10	TATA-box	TATAAA	406	6	-	Helianthus annuus	core promoter element around -30 of transcription start
HcGRAS10	TATA-box	TATAA	407	5	-	Arabidopsis thaliana	core promoter element around -30 of transcription start
HcGRAS10	TATA-box	TATA	408	4	+	Arabidopsis thaliana	core promoter element around -30 of transcription start
HcGRAS10	TATA-box	TATAAATA	822	8	-	Daucus carota	core promoter element around -30 of transcription start
HcGRAS10	TATA-box	TATAAAT	823	7	-	Brassica juncea	core promoter element around -30 of transcription start
HcGRAS10	TATA-box	TATAAA	824	6	-	Helianthus annuus	core promoter element around -30 of transcription start
HcGRAS10	TATA-box	TATAA	825	5	-	Arabidopsis thaliana	core promoter element around -30 of transcription start
HcGRAS10	TATA-box	TATA	826	4	+	Arabidopsis thaliana	core promoter element around -30 of transcription start
HcGRAS10	TATA-box	ATATAA	842	6	+	Brassica oleracea	core promoter element around -30 of transcription start
HcGRAS10	TATA-box	TATA	843	4	+	Arabidopsis thaliana	core promoter element around -30 of transcription start
HcGRAS10	TATA-box	TATA	886	4	+	Arabidopsis thaliana	core promoter element around -30 of transcription start
HcGRAS10	TATA-box	TATTTAAA	944	8	-	Arabidopsis thaliana	core promoter element around -30 of transcription start
HcGRAS10	TATA-box	ATATAT	949	6	+	Brassica napus	core promoter element around -30 of transcription start
HcGRAS10	TATA-box	TATA	950	4	+	Arabidopsis thaliana	core promoter element around -30 of transcription start
HcGRAS10	TATA-box	taTATAAAtc	998	9	-	Arabidopsis thaliana	core promoter element around -30 of transcription start
HcGRAS10	TATA-box	TATAAAT	999	7	-	Brassica juncea	core promoter element around -30 of transcription start
HcGRAS10	TATA-box	TATAAA	1000	6	-	Helianthus annuus	core promoter element around -30 of transcription start
HcGRAS10	TATA-box	TATATAA	1001	7	-	Arabidopsis thaliana	core promoter element around -30 of transcription start
HcGRAS10	TATA-box	TATATA	1002	6	-	Arabidopsis thaliana	core promoter element around -30 of transcription start
HcGRAS10	TATA-box	ATATAT	1003	6	-	Brassica napus	core promoter element around -30 of transcription start
HcGRAS10	TATA-box	TATA	1004	4	-	Arabidopsis thaliana	core promoter element around -30 of transcription start
HcGRAS10	TATA-box	ATATAA	1174	6	+	Brassica oleracea	core promoter element around -30 of transcription start
HcGRAS10	TATA-box	TATA	1175	4	-	Arabidopsis thaliana	core promoter element around -30 of transcription start
HcGRAS10	TATA-box	TATAAAA	1310	7	-	Pisum sativum	core promoter element around -30 of transcription start
HcGRAS10	TATA-box	TATAAA	1311	6	-	Helianthus annuus	core promoter element around -30 of transcription start
HcGRAS10	TATA-box	TATAA	1312	5	-	Arabidopsis thaliana	core promoter element around -30 of transcription start
HcGRAS10	TATA-box	TATA	1313	4	-	Arabidopsis thaliana	core promoter element around -30 of transcription start
HcGRAS10	TATA-box	TATA	1453	4	-	Arabidopsis thaliana	core promoter element around -30 of transcription start
HcGRAS10	TATA-box	TATAA	1458	5	-	Arabidopsis thaliana	core promoter element around -30 of transcription start
HcGRAS10	TATA-box	TATA	1459	4	-	Arabidopsis thaliana	core promoter element around -30 of transcription start
HcGRAS10	TATA-box	ATTATA	1475	6	+	Brassica napus	core promoter element around -30 of transcription start
HcGRAS10	TATA-box	TATAA	1476	5	-	Arabidopsis thaliana	core promoter element around -30 of transcription start
HcGRAS10	TATA-box	TATA	1477	4	-	Arabidopsis thaliana	core promoter element around -30 of transcription start
HcGRAS10	TATA-box	TATA	1622	4	-	Arabidopsis thaliana	core promoter element around -30 of transcription start
HcGRAS10	TATA-box	ATTATA	1711	6	+	Brassica napus	core promoter element around -30 of transcription start
HcGRAS10	TATA-box	TATAA	1712	5	-	Arabidopsis thaliana	core promoter element around -30 of transcription start
HcGRAS10	TATA-box	TATA	1713	4	-	Arabidopsis thaliana	core promoter element around -30 of transcription start
HcGRAS10	TATA-box	ATATAT	1787	6	-	Brassica napus	core promoter element around -30 of transcription start
HcGRAS10	TATA-box	TATATA	1788	6	-	Arabidopsis thaliana	core promoter element around -30 of transcription start
HcGRAS10	TATA-box	ATATAT	1789	6	-	Brassica napus	core promoter element around -30 of transcription start
HcGRAS10	TATA-box	TATATA	1790	6	-	Arabidopsis thaliana	core promoter element around -30 of transcription start
HcGRAS10	TATA-box	ATATAT	1791	6	-	Brassica napus	core promoter element around -30 of transcription start
HcGRAS10	TATA-box	TATATA	1792	6	-	Arabidopsis thaliana	core promoter element around -30 of transcription start
HcGRAS10	TATA-box	ATATAT	1793	6	-	Brassica napus	core promoter element around -30 of transcription start
HcGRAS10	TATA-box	TATATA	1794	6	-	Arabidopsis thaliana	core promoter element around -30 of transcription start
HcGRAS10	TATA-box	ATATAT	1795	6	-	Brassica napus	core promoter element around -30 of transcription start
HcGRAS10	TATA-box	TATATA	1796	6	-	Arabidopsis thaliana	core promoter element around -30 of transcription start
HcGRAS10	TATA-box	ATATAT	1797	6	-	Brassica napus	core promoter element around -30 of transcription start
HcGRAS10	TATA-box	TATA	1798	4	-	Arabidopsis thaliana	core promoter element around -30 of transcription start
HcGRAS10	TATA-box	TATACA	1802	6	-	Helianthus annuus	core promoter element around -30 of transcription start
HcGRAS10	TATA-box	TATATA	1804	6	-	Arabidopsis thaliana	core promoter element around -30 of transcription start
HcGRAS10	TATA-box	ATATAT	1805	6	-	Brassica napus	core promoter element around -30 of transcription start
HcGRAS10	TATA-box	TATATA	1806	6	-	Arabidopsis thaliana	core promoter element around -30 of transcription start
HcGRAS10	TATA-box	ATATAT	1807	6	-	Brassica napus	core promoter element around -30 of transcription start
HcGRAS10	TATA-box	TATATA	1808	6	-	Arabidopsis thaliana	core promoter element around -30 of transcription start
HcGRAS10	TATA-box	ATATAT	1809	6	-	Brassica napus	core promoter element around -30 of transcription start
HcGRAS10	TATA-box	TATATA	1810	6	-	Arabidopsis thaliana	core promoter element around -30 of transcription start
HcGRAS10	TATA-box	ATATAT	1811	6	-	Brassica napus	core promoter element around -30 of transcription start
HcGRAS10	TATA-box	TATATA	1812	6	-	Arabidopsis thaliana	core promoter element around -30 of transcription start
HcGRAS10	TATA-box	ATATAT	1813	6	-	Brassica napus	core promoter element around -30 of transcription start
HcGRAS10	TATA-box	TATATA	1814	6	-	Arabidopsis thaliana	core promoter element around -30 of transcription start
HcGRAS10	TATA-box	ATATAT	1815	6	-	Brassica napus	core promoter element around -30 of transcription start
HcGRAS10	TATA-box	TATATA	1816	6	-	Arabidopsis thaliana	core promoter element around -30 of transcription start
HcGRAS10	TATA-box	ATATAT	1817	6	-	Brassica napus	core promoter element around -30 of transcription start
HcGRAS10	TATA-box	TATATA	1818	6	-	Arabidopsis thaliana	core promoter element around -30 of transcription start
HcGRAS10	TATA-box	ATATAT	1819	6	-	Brassica napus	core promoter element around -30 of transcription start
HcGRAS10	TATA-box	TATATA	1820	6	-	Arabidopsis thaliana	core promoter element around -30 of transcription start
HcGRAS10	TATA-box	ATATAT	1821	6	-	Brassica napus	core promoter element around -30 of transcription start
HcGRAS10	TATA-box	TATATA	1822	6	-	Arabidopsis thaliana	core promoter element around -30 of transcription start
HcGRAS10	TATA-box	ATATAT	1823	6	-	Brassica napus	core promoter element around -30 of transcription start
HcGRAS10	TATA-box	TATATA	1824	6	-	Arabidopsis thaliana	core promoter element around -30 of transcription start
HcGRAS10	TATA-box	ATATAT	1825	6	-	Brassica napus	core promoter element around -30 of transcription start
HcGRAS10	TATA-box	TATATA	1826	6	-	Arabidopsis thaliana	core promoter element around -30 of transcription start
HcGRAS10	TATA-box	ATATAT	1827	6	-	Brassica napus	core promoter element around -30 of transcription start
HcGRAS10	TATA-box	TATATA	1828	6	-	Arabidopsis thaliana	core promoter element around -30 of transcription start
HcGRAS10	TATA-box	ATATAT	1829	6	-	Brassica napus	core promoter element around -30 of transcription start
HcGRAS10	TATA-box	TATATA	1830	6	-	Arabidopsis thaliana	core promoter element around -30 of transcription start
HcGRAS10	TATA-box	ATATAT	1831	6	-	Brassica napus	core promoter element around -30 of transcription start
HcGRAS10	TATA-box	TATATA	1832	6	-	Arabidopsis thaliana	core promoter element around -30 of transcription start
HcGRAS10	TATA-box	ATATAT	1833	6	-	Brassica napus	core promoter element around -30 of transcription start
HcGRAS10	TATA-box	TATATA	1834	6	-	Arabidopsis thaliana	core promoter element around -30 of transcription start
HcGRAS10	TATA-box	ATATAA	1835	6	+	Brassica oleracea	core promoter element around -30 of transcription start
HcGRAS10	TATA-box	TATA	1836	4	-	Arabidopsis thaliana	core promoter element around -30 of transcription start
HcGRAS10	TATA-box	ATATAT	1864	6	-	Brassica napus	core promoter element around -30 of transcription start
HcGRAS10	TATA-box	TATATA	1865	6	-	Arabidopsis thaliana	core promoter element around -30 of transcription start
HcGRAS10	TATA-box	ATATAT	1866	6	-	Brassica napus	core promoter element around -30 of transcription start
HcGRAS10	TATA-box	TATATA	1867	6	-	Arabidopsis thaliana	core promoter element around -30 of transcription start
HcGRAS10	TATA-box	ATATAT	1868	6	-	Brassica napus	core promoter element around -30 of transcription start
HcGRAS10	TATA-box	TATATA	1869	6	-	Arabidopsis thaliana	core promoter element around -30 of transcription start
HcGRAS10	TATA-box	ATATAT	1870	6	-	Brassica napus	core promoter element around -30 of transcription start
HcGRAS10	TATA-box	TATATA	1871	6	-	Arabidopsis thaliana	core promoter element around -30 of transcription start
HcGRAS10	TATA-box	ATATAT	1872	6	-	Brassica napus	core promoter element around -30 of transcription start
HcGRAS10	TATA-box	TATA	1873	4	-	Arabidopsis thaliana	core promoter element around -30 of transcription start
HcGRAS10	CAAT-box	CCAAT	95	5	-	Arabidopsis thaliana	common cis-acting element in promoter and enhancer regions
HcGRAS10	CAAT-box	CAAT	128	4	+	Nicotiana glutinosa
HcGRAS10	CAAT-box	CAAT	159	4	-	Nicotiana glutinosa
HcGRAS10	CAAT-box	CAAAT	177	5	+	Pisum sativum	common cis-acting element in promoter and enhancer regions
HcGRAS10	CAAT-box	CAAAT	212	5	+	Pisum sativum	common cis-acting element in promoter and enhancer regions
HcGRAS10	CAAT-box	CAAT	279	4	+	Nicotiana glutinosa
HcGRAS10	CAAT-box	CAAAT	369	5	-	Pisum sativum	common cis-acting element in promoter and enhancer regions
HcGRAS10	CAAT-box	CAAT	434	4	-	Nicotiana glutinosa
HcGRAS10	CAAT-box	CAAT	497	4	-	Nicotiana glutinosa
HcGRAS10	CAAT-box	CAAAT	546	5	-	Pisum sativum	common cis-acting element in promoter and enhancer regions
HcGRAS10	CAAT-box	CAAT	591	4	-	Nicotiana glutinosa
HcGRAS10	CAAT-box	CAAT	607	4	-	Nicotiana glutinosa
HcGRAS10	CAAT-box	CAAT	628	4	-	Nicotiana glutinosa
HcGRAS10	CAAT-box	CCAAT	669	5	-	Arabidopsis thaliana	common cis-acting element in promoter and enhancer regions
HcGRAS10	CAAT-box	CAAT	862	4	+	Nicotiana glutinosa
HcGRAS10	CAAT-box	CAAAT	874	5	-	Pisum sativum	common cis-acting element in promoter and enhancer regions
HcGRAS10	CAAT-box	CCAAT	1010	5	+	Arabidopsis thaliana	common cis-acting element in promoter and enhancer regions
HcGRAS10	CAAT-box	CAAT	1011	4	+	Nicotiana glutinosa
HcGRAS10	CAAT-box	CAAT	1038	4	-	Nicotiana glutinosa
HcGRAS10	CAAT-box	CAAT	1204	4	+	Nicotiana glutinosa
HcGRAS10	CAAT-box	CAAT	1241	4	+	Nicotiana glutinosa
HcGRAS10	CAAT-box	CAAT	1272	4	-	Nicotiana glutinosa
HcGRAS10	CAAT-box	CAAT	1361	4	-	Nicotiana glutinosa
HcGRAS10	CAAT-box	CAAT	1398	4	-	Nicotiana glutinosa
HcGRAS10	CAAT-box	CAAT	1423	4	-	Nicotiana glutinosa
HcGRAS10	CAAT-box	CAAT	1434	4	-	Nicotiana glutinosa
HcGRAS10	CAAT-box	CAAT	1579	4	-	Nicotiana glutinosa
HcGRAS10	CAAT-box	CAAT	1746	4	-	Nicotiana glutinosa
HcGRAS10	CAAT-box	CAAAT	1754	5	+	Pisum sativum	common cis-acting element in promoter and enhancer regions
HcGRAS10	CAAT-box	CAAT	1853	4	-	Nicotiana glutinosa
HcGRAS10	CAAT-box	CCAAT	1861	5	+	Arabidopsis thaliana	common cis-acting element in promoter and enhancer regions
HcGRAS10	CAAT-box	CAAT	1862	4	+	Nicotiana glutinosa
HcGRAS10	CAAT-box	CAAT	1907	4	+	Nicotiana glutinosa
HcGRAS10	CAAT-box	CAAT	1942	4	+	Nicotiana glutinosa
HcGRAS10	MYC	CATTTG	212	6	-	Arabidopsis thaliana
HcGRAS10	MYC	CATTTG	545	6	+	Arabidopsis thaliana
HcGRAS10	ERE	ATTTTAAA	1662	8	-	Nicotiana glutinos
HcGRAS10	AAGAA-motif	GAAAGAA	1774	7	+	Avena sativa
HcGRAS10	as-1	TGACG	890	5	+	Arabidopsis thaliana
HcGRAS10	CGTCA-motif	CGTCA	890	5	-	Hordeum vulgare	cis-acting regulatory element involved in the MeJA-responsiveness
HcGRAS10	TGACG-motif	TGACG	890	5	+	Hordeum vulgare	cis-acting regulatory element involved in the MeJA-responsiveness
HcGRAS10	TATA	TATAAAAT	843	8	+	Arabidopsis thaliana
HcGRAS10	TCCC-motif	TCTCCCT	508	7	-	Spinacia oleracea	part of a light responsive element
HcGRAS10	box S	AGCCACC	98	7	-	Arabidopsis thaliana
HcGRAS10	MBS	CAACTG	355	6	-	Arabidopsis thaliana	MYB binding site involved in drought-inducibility
HcGRAS10	TCA-element	CCATCTTTTT	744	9	+	Nicotiana tabacum	cis-acting element involved in salicylic acid responsiveness
HcGRAS10	TCA	TCATCTTCAT	1082	9	-	Pisum sativum
HcGRAS10	TCA	TCATCTTCAT	1243	9	-	Pisum sativum
HcGRAS10	GATA-motif	AAGGATAAGG	1129	9	-	Solanum tuberosum	part of a light responsive element
HcGRAS10	GT1-motif	GGTTAA	152	6	+	Arabidopsis thaliana	light responsive element
HcGRAS10	GT1-motif	GGTTAAT	586	7	+	Avena sativa	light responsive element
HcGRAS10	GT1-motif	GGTTAAT	1124	7	-	Avena sativa	light responsive element
HcGRAS10	GT1-motif	GGTTAA	1125	6	-	Arabidopsis thaliana	light responsive element
HcGRAS10	G-Box	CACGTT	970	6	-	Pisum sativum	cis-acting regulatory element involved in light responsiveness
HcGRAS10	I-box	gGATAAGGTG	1127	9	-	Zea mays	part of a light responsive element
HcGRAS10	I-box	AAGATAAGGCT	1912	10	-	Gossypium hirsutum	part of a light responsive element
HcGRAS10	I-box	gGATAAGGTG	1956	9	-	Zea mays	part of a light responsive element
HcGRAS10	ATC-motif	AGTAATCT	988	8	-	Spinacia oleracea	part of a conserved DNA module involved in light responsiveness
HcGRAS10	W box	TTGACC	125	6	-	Arabidopsis thaliana
HcGRAS10	TGA-element	AACGAC	7	6	+	Brassica oleracea	auxin-responsive element
HcGRAS10	TGA-element	AACGAC	393	6	+	Brassica oleracea	auxin-responsive element
HcGRAS11	AT~TATA-box	TATATA	1966	6	-	Arabidopsis thaliana
HcGRAS11	AT~TATA-box	TATATA	1968	6	-	Arabidopsis thaliana
HcGRAS11	ATCT-motif	AATCTAATCC	1060	9	+	Pisum sativum	part of a conserved DNA module involved in light responsiveness
HcGRAS11	ABRE	CGCACGTGTC	919	9	+	Hordeum vulgare	cis-acting element involved in the abscisic acid responsiveness
HcGRAS11	ABRE	CACGTG	921	6	+	Arabidopsis thaliana	cis-acting element involved in the abscisic acid responsiveness
HcGRAS11	ABRE	ACGTG	922	5	+	Arabidopsis thaliana	cis-acting element involved in the abscisic acid responsiveness
HcGRAS11	ABRE	GACACGTGGC	1725	9	-	Triticum aestivum	cis-acting element involved in the abscisic acid responsiveness
HcGRAS11	ABRE	CACGTG	1727	6	-	Arabidopsis thaliana	cis-acting element involved in the abscisic acid responsiveness
HcGRAS11	ABRE	ACGTG	1728	5	+	Arabidopsis thaliana	cis-acting element involved in the abscisic acid responsiveness
HcGRAS11	ABRE	CACGTG	1807	6	-	Arabidopsis thaliana	cis-acting element involved in the abscisic acid responsiveness
HcGRAS11	ABRE	ACGTG	1808	5	+	Arabidopsis thaliana	cis-acting element involved in the abscisic acid responsiveness
HcGRAS11	MYB	CAACCA	1164	6	+	Arabidopsis thaliana
HcGRAS11	MYB	CAACAG	1572	6	+	Arabidopsis thaliana
HcGRAS11	MYB	CAACAG	1578	6	+	Arabidopsis thaliana
HcGRAS11	MYB	CAACAG	1584	6	+	Arabidopsis thaliana
HcGRAS11	MYB	CAACAG	1917	6	+	Arabidopsis thaliana
HcGRAS11	Unnamed__4	CTCC	51	4	-	Petroselinum hortense
HcGRAS11	Unnamed__4	CTCC	439	4	-	Petroselinum hortense
HcGRAS11	Unnamed__4	CTCC	506	4	-	Petroselinum hortense
HcGRAS11	Unnamed__4	CTCC	614	4	+	Petroselinum hortense
HcGRAS11	Unnamed__4	CTCC	1224	4	-	Petroselinum hortense
HcGRAS11	Unnamed__4	CTCC	1227	4	-	Petroselinum hortense
HcGRAS11	Unnamed__4	CTCC	1235	4	-	Petroselinum hortense
HcGRAS11	Unnamed__4	CTCC	1246	4	-	Petroselinum hortense
HcGRAS11	Unnamed__4	CTCC	1365	4	+	Petroselinum hortense
HcGRAS11	Unnamed__4	CTCC	1368	4	+	Petroselinum hortense
HcGRAS11	Unnamed__4	CTCC	1556	4	-	Petroselinum hortense
HcGRAS11	Unnamed__4	CTCC	1713	4	+	Petroselinum hortense
HcGRAS11	Unnamed__4	CTCC	1764	4	+	Petroselinum hortense
HcGRAS11	Unnamed__4	CTCC	1785	4	+	Petroselinum hortense
HcGRAS11	Unnamed__4	CTCC	1865	4	+	Petroselinum hortense
HcGRAS11	Unnamed__4	CTCC	1945	4	+	Petroselinum hortense
HcGRAS11	CTAG-motif	ACTAGCAGAA	933	9	+	Avena sativa
HcGRAS11	MBSI	TTTTTACGGTTA	1455	11	-	Petunia hybrida	MYB binding site involved in flavonoid biosynthetic genes regulation
HcGRAS11	Unnamed__1	GAATTTAATTAA	71	11	-	Glycine max	60K protein binding site
HcGRAS11	Unnamed__1	CGTGG	1684	5	-	Zea mays
HcGRAS11	Unnamed__1	CGTGG	1806	5	-	Zea mays
HcGRAS11	WUN-motif	AAATTACTA	928	9	+	Nicotiana glutinosa
HcGRAS11		motif_sequence	19	4	+	organism	short_function
HcGRAS11		motif_sequence	21	4	-	organism	short_function
HcGRAS11		motif_sequence	89	4	+	organism	short_function
HcGRAS11		motif_sequence	172	4	-	organism	short_function
HcGRAS11		motif_sequence	447	4	-	organism	short_function
HcGRAS11		motif_sequence	668	4	-	organism	short_function
HcGRAS11		motif_sequence	804	4	+	organism	short_function
HcGRAS11		motif_sequence	1319	4	+	organism	short_function
HcGRAS11		motif_sequence	1416	4	-	organism	short_function
HcGRAS11		motif_sequence	1449	4	-	organism	short_function
HcGRAS11		motif_sequence	1670	4	-	organism	short_function
HcGRAS11		motif_sequence	1674	4	+	organism	short_function
HcGRAS11		motif_sequence	1783	4	+	organism	short_function
HcGRAS11		motif_sequence	1928	4	+	organism	short_function
HcGRAS11		motif_sequence	1995	4	-	organism	short_function
HcGRAS11	STRE	AGGGG	1553	5	+	Arabidopsis thaliana
HcGRAS11	TCT-motif	TCTTAC	428	6	-	Arabidopsis thaliana	part of a light responsive element
HcGRAS11	GA-motif	ATAGATAA	1149	8	-	Arabidopsis thaliana	part of a light responsive element
HcGRAS11	TATA-box	TATA	168	4	+	Arabidopsis thaliana	core promoter element around -30 of transcription start
HcGRAS11	TATA-box	TATA	229	4	+	Arabidopsis thaliana	core promoter element around -30 of transcription start
HcGRAS11	TATA-box	TACAAAA	374	7	+	Oryza sativa	core promoter element around -30 of transcription start
HcGRAS11	TATA-box	TATA	473	4	+	Arabidopsis thaliana	core promoter element around -30 of transcription start
HcGRAS11	TATA-box	TATA	482	4	+	Arabidopsis thaliana	core promoter element around -30 of transcription start
HcGRAS11	TATA-box	ATATAA	706	6	+	Brassica oleracea	core promoter element around -30 of transcription start
HcGRAS11	TATA-box	TATA	707	4	+	Arabidopsis thaliana	core promoter element around -30 of transcription start
HcGRAS11	TATA-box	ATATAA	789	6	+	Brassica oleracea	core promoter element around -30 of transcription start
HcGRAS11	TATA-box	TATA	790	4	+	Arabidopsis thaliana	core promoter element around -30 of transcription start
HcGRAS11	TATA-box	TATA	813	4	+	Arabidopsis thaliana	core promoter element around -30 of transcription start
HcGRAS11	TATA-box	TATA	989	4	+	Arabidopsis thaliana	core promoter element around -30 of transcription start
HcGRAS11	TATA-box	TACATAAA	1067	8	+	Oryza sativa	core promoter element around -30 of transcription start
HcGRAS11	TATA-box	TATACA	1119	6	-	Helianthus annuus	core promoter element around -30 of transcription start
HcGRAS11	TATA-box	TATA	1121	4	-	Arabidopsis thaliana	core promoter element around -30 of transcription start
HcGRAS11	TATA-box	TATACA	1346	6	-	Helianthus annuus	core promoter element around -30 of transcription start
HcGRAS11	TATA-box	TATA	1348	4	-	Arabidopsis thaliana	core promoter element around -30 of transcription start
HcGRAS11	TATA-box	TACAAAA	1489	7	+	Oryza sativa	core promoter element around -30 of transcription start
HcGRAS11	TATA-box	TACATAAA	1657	8	+	Oryza sativa	core promoter element around -30 of transcription start
HcGRAS11	TATA-box	TATATA	1966	6	-	Arabidopsis thaliana	core promoter element around -30 of transcription start
HcGRAS11	TATA-box	ATATAT	1967	6	-	Brassica napus	core promoter element around -30 of transcription start
HcGRAS11	TATA-box	TATATA	1968	6	-	Arabidopsis thaliana	core promoter element around -30 of transcription start
HcGRAS11	TATA-box	ATATAA	1969	6	+	Brassica oleracea	core promoter element around -30 of transcription start
HcGRAS11	TATA-box	TATA	1970	4	-	Arabidopsis thaliana	core promoter element around -30 of transcription start
HcGRAS11	TATA-box	ATTATA	1974	6	+	Brassica napus	core promoter element around -30 of transcription start
HcGRAS11	TATA-box	TATAA	1975	5	-	Arabidopsis thaliana	core promoter element around -30 of transcription start
HcGRAS11	TATA-box	TATA	1976	4	-	Arabidopsis thaliana	core promoter element around -30 of transcription start
HcGRAS11	ARE	AAACCA	394	6	+	Zea mays	cis-acting regulatory element essential for the anaerobic induction
HcGRAS11	ARE	AAACCA	1717	6	+	Zea mays	cis-acting regulatory element essential for the anaerobic induction
HcGRAS11	TATC-box	TATCCCA	1140	7	+	Oryza sativa	cis-acting element involved in gibberellin-responsiveness
HcGRAS11	CAAT-box	CAAT	29	4	-	Nicotiana glutinosa
HcGRAS11	CAAT-box	CAAT	155	4	+	Nicotiana glutinosa
HcGRAS11	CAAT-box	CAAT	157	4	-	Nicotiana glutinosa
HcGRAS11	CAAT-box	CAAT	226	4	+	Nicotiana glutinosa
HcGRAS11	CAAT-box	CCAAT	235	5	+	Arabidopsis thaliana	common cis-acting element in promoter and enhancer regions
HcGRAS11	CAAT-box	CAAT	236	4	+	Nicotiana glutinosa
HcGRAS11	CAAT-box	CAAT	262	4	+	Nicotiana glutinosa
HcGRAS11	CAAT-box	CAAT	306	4	+	Nicotiana glutinosa
HcGRAS11	CAAT-box	CAAT	319	4	-	Nicotiana glutinosa
HcGRAS11	CAAT-box	CAAAT	341	5	+	Pisum sativum	common cis-acting element in promoter and enhancer regions
HcGRAS11	CAAT-box	CAAT	347	4	+	Nicotiana glutinosa
HcGRAS11	CAAT-box	CAAT	381	4	+	Nicotiana glutinosa
HcGRAS11	CAAT-box	CCAAT	402	5	+	Arabidopsis thaliana	common cis-acting element in promoter and enhancer regions
HcGRAS11	CAAT-box	CAAT	403	4	+	Nicotiana glutinosa
HcGRAS11	CAAT-box	CAAT	568	4	+	Nicotiana glutinosa
HcGRAS11	CAAT-box	CAAT	573	4	+	Nicotiana glutinosa
HcGRAS11	CAAT-box	CAAAT	639	5	+	Pisum sativum	common cis-acting element in promoter and enhancer regions
HcGRAS11	CAAT-box	CAAT	653	4	+	Nicotiana glutinosa
HcGRAS11	CAAT-box	CCAAT	655	5	-	Arabidopsis thaliana	common cis-acting element in promoter and enhancer regions
HcGRAS11	CAAT-box	CCAAT	701	5	-	Arabidopsis thaliana	common cis-acting element in promoter and enhancer regions
HcGRAS11	CAAT-box	CAAAT	721	5	+	Pisum sativum	common cis-acting element in promoter and enhancer regions
HcGRAS11	CAAT-box	CAAT	728	4	+	Nicotiana glutinosa
HcGRAS11	CAAT-box	CAAAT	741	5	+	Pisum sativum	common cis-acting element in promoter and enhancer regions
HcGRAS11	CAAT-box	CAAAT	838	5	-	Pisum sativum	common cis-acting element in promoter and enhancer regions
HcGRAS11	CAAT-box	CAAAT	1023	5	+	Pisum sativum	common cis-acting element in promoter and enhancer regions
HcGRAS11	CAAT-box	CAAAT	1028	5	+	Pisum sativum	common cis-acting element in promoter and enhancer regions
HcGRAS11	CAAT-box	CAAT	1036	4	+	Nicotiana glutinosa
HcGRAS11	CAAT-box	CAAT	1107	4	-	Nicotiana glutinosa
HcGRAS11	CAAT-box	CAAAT	1168	5	+	Pisum sativum	common cis-acting element in promoter and enhancer regions
HcGRAS11	CAAT-box	CAAAT	1171	5	-	Pisum sativum	common cis-acting element in promoter and enhancer regions
HcGRAS11	CAAT-box	CAAT	1198	4	-	Nicotiana glutinosa
HcGRAS11	CAAT-box	TGCCAAC	1252	7	-	Petunia hybrida	common cis-acting element in promoter and enhancer regions
HcGRAS11	CAAT-box	CAAAT	1297	5	+	Pisum sativum	common cis-acting element in promoter and enhancer regions
HcGRAS11	CAAT-box	CAAT	1410	4	-	Nicotiana glutinosa
HcGRAS11	CAAT-box	CAAAT	1500	5	+	Pisum sativum	common cis-acting element in promoter and enhancer regions
HcGRAS11	CAAT-box	CCAAT	1780	5	+	Arabidopsis thaliana	common cis-acting element in promoter and enhancer regions
HcGRAS11	CAAT-box	CAAT	1781	4	+	Nicotiana glutinosa
HcGRAS11	MRE	AACCTAA	941	7	+	Petroselinum crispum	MYB binding site involved in light responsiveness
HcGRAS11	TC-rich repeats	GTTTTCTTAC	428	9	-	Nicotiana tabacum	cis-acting element involved in defense and stress responsiveness
HcGRAS11	TGACG-motif	TGACG	207	5	-	Hordeum vulgare	cis-acting regulatory element involved in the MeJA-responsiveness
HcGRAS11	TGACG-motif	TGACG	1600	5	-	Hordeum vulgare	cis-acting regulatory element involved in the MeJA-responsiveness
HcGRAS11	TGACG-motif	TGACG	1910	5	-	Hordeum vulgare	cis-acting regulatory element involved in the MeJA-responsiveness
HcGRAS11	P-box	CCTTTTG	536	7	-	Oryza sativa	gibberellin-responsive element
HcGRAS11	as-1	TGACG	207	5	-	Arabidopsis thaliana
HcGRAS11	as-1	TGACG	1600	5	-	Arabidopsis thaliana
HcGRAS11	as-1	TGACG	1910	5	-	Arabidopsis thaliana
HcGRAS11	CGTCA-motif	CGTCA	207	5	+	Hordeum vulgare	cis-acting regulatory element involved in the MeJA-responsiveness
HcGRAS11	CGTCA-motif	CGTCA	1600	5	+	Hordeum vulgare	cis-acting regulatory element involved in the MeJA-responsiveness
HcGRAS11	CGTCA-motif	CGTCA	1910	5	+	Hordeum vulgare	cis-acting regulatory element involved in the MeJA-responsiveness
HcGRAS11	AAGAA-motif	GAAAGAA	1204	7	+	Avena sativa
HcGRAS11	MYC	CAATTG	155	6	+	Arabidopsis thaliana
HcGRAS11	MYC	CAATTG	653	6	+	Arabidopsis thaliana
HcGRAS11	MYC	CATTTG	721	6	-	Arabidopsis thaliana
HcGRAS11	MYC	CATGTG	1053	6	-	Arabidopsis thaliana
HcGRAS11	MYC	CATGTG	1257	6	+	Arabidopsis thaliana
HcGRAS11	MYC	CATGTG	1671	6	-	Arabidopsis thaliana
HcGRAS11	TCCC-motif	TCTCCCT	49	7	-	Spinacia oleracea	part of a light responsive element
HcGRAS11	circadian	CAAAGATATC	180	9	+	Lycopersicon esculentum	cis-acting regulatory element involved in circadian control
HcGRAS11	circadian	CAAAGATATC	750	9	-	Lycopersicon esculentum	cis-acting regulatory element involved in circadian control
HcGRAS11	Myb-binding site	CAACAG	1572	6	+	Nicotiana tabacum
HcGRAS11	Myb-binding site	CAACAG	1578	6	+	Nicotiana tabacum
HcGRAS11	Myb-binding site	CAACAG	1584	6	+	Nicotiana tabacum
HcGRAS11	Myb-binding site	CAACAG	1917	6	+	Nicotiana tabacum
HcGRAS11	TCA	TCATCTTCAT	1311	9	+	Pisum sativum
HcGRAS11	I-box	cCATATCCAAT	735	10	+	Flaveria trinervia	part of a light responsive element
HcGRAS11	G-box	CACGTG	921	6	+	Arabidopsis thaliana	cis-acting regulatory element involved in light responsiveness
HcGRAS11	G-box	CACGTG	1727	6	-	Arabidopsis thaliana	cis-acting regulatory element involved in light responsiveness
HcGRAS11	G-box	CACGTG	1807	6	-	Arabidopsis thaliana	cis-acting regulatory element involved in light responsiveness
HcGRAS11	G-Box	CACGTG	921	6	+	Pisum sativum	cis-acting regulatory element involved in light responsiveness
HcGRAS11	G-Box	CACGTG	1727	6	-	Pisum sativum	cis-acting regulatory element involved in light responsiveness
HcGRAS11	G-Box	CACGTG	1807	6	-	Pisum sativum	cis-acting regulatory element involved in light responsiveness
HcGRAS11	AT-rich element	ATAGAAATCAA	1020	10	+	Glycine max	binding site of AT-rich DNA binding protein (ATBP-1)
HcGRAS11	GT1-motif	GGTTAAT	1453	7	-	Avena sativa	light responsive element
HcGRAS11	GT1-motif	GGTTAA	1454	6	-	Arabidopsis thaliana	light responsive element
HcGRAS12	CCAAT-box	CAACGG	27	6	-	Hordeum vulgare	MYBHv1 binding site
HcGRAS12	CCAAT-box	CAACGG	57	6	+	Hordeum vulgare	MYBHv1 binding site
HcGRAS12	CCAAT-box	CAACGG	436	6	+	Hordeum vulgare	MYBHv1 binding site
HcGRAS12	TGA-element	AACGAC	102	6	-	Brassica oleracea	auxin-responsive element
HcGRAS12	TGA-element	AACGAC	164	6	-	Brassica oleracea	auxin-responsive element
HcGRAS12	TGA-element	AACGAC	725	6	+	Brassica oleracea	auxin-responsive element
HcGRAS12	G-box	CACGTG	50	6	+	Arabidopsis thaliana	cis-acting regulatory element involved in light responsiveness
HcGRAS12	G-box	CACGTC	1387	6	-	Zea mays	cis-acting regulatory element involved in light responsiveness
HcGRAS12	G-box	CACGTG	1400	6	-	Arabidopsis thaliana	cis-acting regulatory element involved in light responsiveness
HcGRAS12	G-Box	CACGTG	50	6	+	Pisum sativum	cis-acting regulatory element involved in light responsiveness
HcGRAS12	G-Box	CACGTG	1400	6	-	Pisum sativum	cis-acting regulatory element involved in light responsiveness
HcGRAS12	GT1-motif	GGTTAAT	584	7	+	Avena sativa	light responsive element
HcGRAS12	TCA	TCATCTTCAT	1864	9	+	Pisum sativum
HcGRAS12	WRE3	CCACCT	1497	6	-	Pisum sativum
HcGRAS12	WRE3	CCACCT	1914	6	+	Pisum sativum
HcGRAS12	Myb-binding site	CAACAG	1184	6	+	Nicotiana tabacum
[truncated: 11,419 more rows]
