# Supplementary material for: Genome-Wide Identification of GRAS Gene Family in Daylily (Hemerocallis citrina Baroni) and Its Expression Profiles in Development, Hormone and Biotic Stress Response
Source: Biology (Basel). 2025 Jun 26;14(7):770. doi: 10.3390/biology14070770 (PMC12292224; doi:10.3390/biology14070770)
Supplement: Supplementary file 1 [file biology-14-00770-s001.zip › Table S6. The GO enrichment analysis of the GRAS genes.xls]

## Sheet: Sheet1
Table S6 The GO enrichment analysis of the HcGRAS genes.
GO name	GO id	GO class	Number of genes	Genes in GO term
arbuscular mycorrhizal association	GO:0036377	BP	4	rna-HHC010017.6,rna-HHC020593.1,rna-HHC024901.1, rna-HHC023662.1
asymmetric cell division	GO:0008356	BP	8	rna-HHC005801.1, rna-HHC006612.1, rna-HHC028872.6, rna-HHC036671.1, rna-HHC044078.1,rna-HHC046864.6,rna-HHC051755.6, rna-HHC053141.1
brassinosteroid mediated signaling pathway	GO:0009742	BP	1	rna-HHC016590.6
bundle sheath cell fate specification	GO:0090610	BP	4	rna-HHC005801.1, rna-HHC006612.1, rna-HHC032885.1, rna-HHC037918.6
cell redox homeostasis	GO:0045454	BP	2	rna-HHC005801.1, rna-HHC006612.1
cellular response to phosphate starvation	GO:0016036	BP	2	rna-HHC010017.6, rna-HHC023662.1
detection of phosphate ion	GO:0010247	BP	4	rna-HHC010017.6, rna-HHC020593.1, rna-HHC024901.1, rna-HHC023662.1
gibberellic acid mediated signaling pathway	GO:0009740	BP	6	rna-HHC000294.1,rna-HHC017170.1,rna-HHC021716.1,rna-HHC032363.1,rna-HHC030568.6, rna-HHC038437.1
gravitropism	GO:0009630	BP	2	rna-HHC005801.1,rna-HHC006612.1
hormone biosynthetic process	GO:0042446	BP	1	rna-HHC038335.2
hyperosmotic salinity response	GO:0042538	BP	4	rna-HHC000294.1,rna-HHC032363.1,rna-HHC030568.6,rna-HHC038437.1
jasmonic acid mediated signaling pathway	GO:0009867	BP	4	rna-HHC000294.1,rna-HHC032363.1,rna-HHC030568.6,rna-HHC038437.1
leaf development	GO:0048366	BP	10	rna-HHC005801.1, rna-HHC006612.1, rna-HHC028872.6, rna-HHC032885.1, rna-HHC036671.1, rna-HHC037918.6, rna-HHC044078.1, rna-HHC046864.6, rna-HHC051755.6, rna-HHC053141.1
maintenance of protein location in nucleus	GO:0051457	BP	2	rna-HHC005801.1,rna-HHC006612.1
negative regulation of gibberellic acid mediated signaling pathway	GO:0009938	BP	4	rna-HHC000294.1,rna-HHC032363.1,rna-HHC030568.6,rna-HHC038437.1
negative regulation of mitotic cell cycle	GO:0045930	BP	6	rna-HHC028872.6, rna-HHC036671.1, rna-HHC044078.1, rna-HHC046864.6, rna-HHC051755.6, rna-HHC053141.1
negative regulation of seed germination	GO:0010187	BP	4	rna-HHC000294.1,rna-HHC032363.1,rna-HHC030568.6,rna-HHC038437.1
positive regulation of brassinosteroid mediated signaling pathway	GO:1900459	BP	3	rna-HHC002236.1,rna-HHC016590.6,rna-HHC026540.6
radial pattern formation	GO:0009956	BP	8	rna-HHC005801.1,rna-HHC006612.1, rna-HHC028872.6, rna-HHC036671.1, rna-HHC044078.1, rna-HHC046864.6, rna-HHC051755.6, rna-HHC053141.1
regulation of DNA-templated transcription	GO:0006355	BP	69	rna-HHC003832.1,rna-HHC005801.1,rna-HHC002236.1,rna-HHC003425.1,rna-HHC006318.1,rna-HHC008359.1,rna-HHC008703.3, rna-HHC006284.1,rna-HHC010017.6,rna-HHC008938.1, rna-HHC006612.1,rna-HHC008361.6,rna-HHC015235.6, rna-HHC013734.2,rna-HHC013155.1,rna-HHC013740.6,rna-HHC015327.1,rna-HHC011911.1,rna-HHC014937.1 ,rna-HHC017170.1,rna-HHC020312.1,rna-HHC016409.1, rna-HHC016590.6, rna-HHC020593.1, rna-HHC0…
regulation of mitotic cell cycle	GO:0007346	BP	3	rna-HHC002236.1,rna-HHC016590.6,rna-HHC026540.6
regulation of reactive oxygen species metabolic process	GO:2000377	BP	4	rna-HHC000294.1,rna-HHC032363.1,rna-HHC030568.6,rna-HHC038437.1
regulation of secondary shoot formation	GO:2000032	BP	1	rna-HHC038335.1
regulation of seed dormancy process	GO:2000033	BP	4	rna-HHC000294.1,rna-HHC032363.1,rna-HHC030568.6,rna-HHC038437.1
response to abscisic acid	GO:0009737	BP	4	rna-HHC000294.1,rna-HHC032363.1,rna-HHC030568.6,rna-HHC038437.1
response to ethylene	GO:0009723	BP	4	rna-HHC000294.1,rna-HHC032363.1,rna-HHC030568.6,rna-HHC038437.1
response to gibberellin	GO:0009739	BP	3	rna-HHC015235.6,rna-HHC034007.6,rna-HHC049209.1
response to nutrient	GO:0007584	BP	2	rna-HHC020593.1,rna-HHC024901.1
response to symbiotic fungus	GO:0009610	BP	17	rna-HHC010017.6, rna-HHC015235.6, rna-HHC013155.1, rna-HHC013740.6, rna-HHC017170.1 ,rna-HHC016590.6, rna-HHC020593.1, rna-HHC024901.1, rna-HHC023662.1, rna-HHC021716.1, rna-HHC032885.1, rna-HHC036604.6, rna-HHC044078.1, rna-HHC046864.6 ,rna-HHC049209.1,rna-HHC051755.6, rna-HHC053141.1
root development	GO:0048364	BP	2	rna-HHC005801.1,rna-HHC006612.1
salicylic acid mediated signaling pathway	GO:0009863	BP	4	rna-HHC000294.1,rna-HHC032363.1,rna-HHC030568.6,rna-HHC038437.1
translation	GO:0006412	BP	3	rna-HHC028872.6,rna-HHC046864.6,rna-HHC051755.6
acyltransferase activity, transferring groups other than amino-acyl groups	GO:0016747	MF	2	rna-HHC013734.2,rna-HHC030143.1
DNA-binding transcription factor activity	GO:0003700	MF	69	rna-HHC003832.1,rna-HHC000294.1,rna-HHC005801.1,rna-HHC002236.1,rna-HHC003425.1,rna-HHC006318.1, rna-HHC008359.1,rna-HHC008703.3,rna-HHC006284.1, rna-HHC010017.6,rna-HHC008938.1, rna-HHC006612.1,rna-HHC008361.6,rna-HHC015235.6, rna-HHC013734.2,rna-HHC013155.1,rna-HHC013740.6,rna-HHC015327.1,rna-HHC011911.1,rna-HHC014937.1 ,rna-HHC017170.1,rna-HHC020312.1, rna-HHC016409.1, rna-HHC016590.6,rna-HHC0…
double-stranded DNA binding	GO:0003690	MF	5	rna-HHC027054.6, rna-HHC036887.1, rna-HHC036671.1, rna-HHC045258.1, rna-HHC053903.6
hydrolase activity	GO:0016787	MF	2	rna-HHC027054.6,rna-HHC045258.1
protein binding	GO:0005515	MF	8	rna-HHC015235.6, rna-HHC016590.6 ,rna-HHC020593.1, rna-HHC024901.1, rna-HHC032363.1, rna-HHC036887.1, rna-HHC038437.1, rna-HHC049209.1
protein homodimerization activity	GO:0042803	MF	3	rna-HHC010017.6,rna-HHC006612.1,rna-HHC023662.1
RNA helicase activity	GO:0003724	MF	2	rna-HHC027054.6,rna-HHC045258.1
sequence-specific DNA binding	GO:0043565	MF	69	rna-HHC003832.1,rna-HHC000294.1,rna-HHC005801.1,rna-HHC002236.1,rna-HHC003425.1,rna-HHC006318.1, rna-HHC008359.1,rna-HHC008703.3,rna-HHC006284.1, rna-HHC010017.6,rna-HHC008938.1, rna-HHC006612.1,rna-HHC008361.6,rna-HHC015235.6, rna-HHC013734.2,rna-HHC013155.1,rna-HHC013740.6,rna-HHC015327.1,rna-HHC011911.1,rna-HHC014937.1 ,rna-HHC017170.1,rna-HHC020312.1, rna-HHC016409.1, rna-HHC016590.6,rna-HHC0…
structural constituent of ribosome	GO:0003735	MF	3	rna-HHC028872.6,rna-HHC046864.6,rna-HHC051755.6
transcription regulatory region nucleic acid binding	GO:0001067	MF	5	rna-HHC027054.6, rna-HHC036887.1, rna-HHC036671.1, rna-HHC045258.1, rna-HHC053903.6
cytoplasm	GO:0005737	CC	2	rna-HHC020593.1,rna-HHC024901.1
membrane	GO:0016020	CC	8	rna-HHC003832.1, rna-HHC015235.6 ,rna-HHC027054.6, rna-HHC028872.6, rna-HHC046864.6, rna-HHC045258.1, rna-HHC053903.6 ,rna-HHC051755.6
nucleus	GO:0005634	CC	69	rna-HHC003832.1,rna-HHC000294.1,rna-HHC005801.1,rna-HHC002236.1,rna-HHC003425.1,rna-HHC006318.1, rna-HHC008359.1,rna-HHC008703.3,rna-HHC006284.1, rna-HHC010017.6,rna-HHC008938.1, rna-HHC006612.1,rna-HHC008361.6,rna-HHC015235.6, rna-HHC013734.2,rna-HHC013155.1,rna-HHC013740.6,rna-HHC015327.1,rna-HHC011911.1,rna-HHC014937.1 ,rna-HHC017170.1,rna-HHC020312.1, rna-HHC016409.1, rna-HHC016590.6,rna-HHC0…
ribonucleoprotein complex	GO:1990904	CC	3	rna-HHC028872.6,rna-HHC046864.6,rna-HHC051755.6
ribosome	GO:0005840	CC	3	rna-HHC028872.6,rna-HHC046864.6,rna-HHC051755.6
