# Supplementary material for: Genome-Wide Identification of GRAS Gene Family in Daylily (Hemerocallis citrina Baroni) and Its Expression Profiles in Development, Hormone and Biotic Stress Response
Source: Biology (Basel). 2025 Jun 26;14(7):770. doi: 10.3390/biology14070770 (PMC12292224; doi:10.3390/biology14070770)
Supplement: Supplementary file 1 [file biology-14-00770-s001.zip › Table S7. The KEGG Pathway enrichment analysis of the GRAS genes.xls]

## Sheet: Table 4
Table S7 The KEGG Pathway enrichment analysis of the GRAS genes.
KEGG pathway name	KEGG pathway map	Number of genes	Genes in KEGG pathway map
Plant hormone signal transduction	map04075	32	rna-HHC000294.1, rna-HHC005801.1 ,rna-HHC002236.1, rna-HHC010017.6 ,rna-HHC006612.1, rna-HHC015235.6, rna-HHC013734.2, rna-HHC017170.1, rna-HHC016590.6, rna-HHC020593.1, rna-HHC024901.1 ,rna-HHC023662.1, rna-HHC021716.1 ,rna-HHC027054.6, rna-HHC026540.6, rna-HHC032885.1, rna-HHC032363.1, rna-HHC030261.1, rna-HHC030568.6, rna-HHC030143.1, rna-HHC034388.1, rna-HHC036604.6, rna-HHC034007.6, rna-HHC0…
