# Supplementary material for: Genome-Wide Identification of GRAS Gene Family in Daylily (Hemerocallis citrina Baroni) and Its Expression Profiles in Development, Hormone and Biotic Stress Response
Source: Biology (Basel). 2025 Jun 26;14(7):770. doi: 10.3390/biology14070770 (PMC12292224; doi:10.3390/biology14070770)
Supplement: Supplementary file 1 [file biology-14-00770-s001.zip › Table S8. KaKs ratio distribution of gene pairs .xls]

## Sheet: 1
Table S8. Ka/Ks ratio distribution of gene pairs in different subfamilies.
Subfamily	gene 1	gene 2	Ka	Ks	Ka/Ks	Millions of years	Mean of Ka/Ks values in different subfamilies
DELLA	HcGRAS24	HcGRAS28	0.044646	0.387768	0.115135	29.8283	0.125699
DELLA	HcGRAS38	HcGRAS40	0.2127	1.57758	0.134827	121.352
DELLA	HcGRAS38	HcGRAS55	0.206132	1.62136	0.127136	124.72
DLT	HcGRAS62	HcGRAS31	0.1675	0.676412	0.247631	52.0317	0.247631
DLT	HcGRAS62	HcGRAS23	0.36756	NaN	NaN	NaN
HAM	HcGRAS22	HcGRAS27	0.12095	0.407771	0.296614	31.367	0.1815
HAM	HcGRAS22	HcGRAS74	0.002006	0.030222	0.066386	2.32479
LAS	HcGRAS9	HcGRAS18	0.263994	0.835899	0.315821	64.2999
LISCI	HcGRAS20	HcGRAS71	0.050121	0.117889	0.425151	9.0684	0.220001
LISCL	HcGRAS3	HcGRAS7	0.332834	2.57411	0.129301	198.008
LISCL	HcGRAS6	HcGRAS7	0.002561	0.024267	0.10555	1.86668
NSP1	HcGRAS41	HcGRAS54	0.109815	0.430137	0.255302	33.0875	0.255302
OS19	HcGRAS67	HcGRAS34	0.060161	0.398328	0.151035	30.6406	0.158315
OS19	HcGRAS67	HcGRAS72	0.007565	0.0442	0.171155	3.4
OS19	HcGRAS34	HcGRAS72	0.064063	0.419383	0.152756	32.2602
OS4	HcGRAS26	HcGRAS30	0.037358	0.176373	0.211814	13.5672	0.211814
PAT1	HcGRAS16	HcGRAS36	0.046086	0.230894	0.199598	17.7611	0.188789
PAT1	HcGRAS65	HcGRAS32	0.038845	0.218255	0.17798	16.7888
SCL15	HcGRAS59	HcGRAS48	0.056165	0.253107	0.221902	19.4698	0.221902
SCL3	HcGRAS19	HcGRAS68	0.001726	0.013993	0.123321	1.07638	0.152051
SCL3	HcGRAS43	HcGRAS68	0.190873	1.05583	0.180781	81.2173
SCL32	HcGRAS61	HcGRAS70	0	0	NaN	0	0.150569
SCL32	HcGRAS50	HcGRAS70	0.031359	0.257967	0.121563	19.8437
SCL32	HcGRAS17	HcGRAS35	0.031396	0.247505	0.126851	19.0389
SCL32	HcGRAS35	HcGRAS52	0.226968	1.4296	0.158763	109.969
SCL32	HcGRAS17	HcGRAS52	0.237666	1.21817	0.195101	93.7054
SCL8	HcGRAS21	HcGRAS25	0.289631	1.29666	0.223367	99.7429	0.168212
SCL8	HcGRAS25	HcGRAS69	0.000822	0.00727	0.113058	0.559219
SCR	HcGRAS42	HcGRAS53	0.052746	0.2937	0.179591	22.5923	0.168212
SCR	HcGRAS5	HcGRAS8	0.104872	0.599216	0.175015	46.0935
SHR	HcGRAS66	HcGRAS73	0.001049	0.01118	0.093854	0.860025	0.133604
SHR	HcGRAS33	HcGRAS73	0.027776	0.185749	0.149535	14.2883
SHR	HcGRAS60	HcGRAS49	0.052566	0.371278	0.141582	28.5599
SHR	HcGRAS49	HcGRAS76	0.053485	0.357887	0.149446	27.5298
